# Supplementary material for: Metabolic Characteristics of Gut Microbiota and Insomnia: Evidence from a Mendelian Randomization Analysis
Source: Nutrients. 2024 Sep 2;16(17):2943. doi: 10.3390/nu16172943 (PMC11397146; doi:10.3390/nu16172943)
Supplement: Supplementary file 1 [file nutrients-16-02943-s001.zip]

Archive with 6 entries (6 files):
- Figure S1 The causal effect of single SNP in the direction with significant MR results.pdf
- Figure S2 Funnle plots for the directions with significant MR analysis.pdf
- Table S1 Candidate datasets for the study.xlsx
- Table S2 All MR resluts.xlsx
- Table S3 MVMR results.xlsx
- Table S4 Heterogeneity and Pleiotropy results.xlsx
