# Supplementary material for: Metabolic Characteristics of Gut Microbiota and Insomnia: Evidence from a Mendelian Randomization Analysis
Source: Nutrients. 2024 Sep 2;16(17):2943. doi: 10.3390/nu16172943 (PMC11397146; doi:10.3390/nu16172943)
Supplement: Supplementary file 1 [file nutrients-16-02943-s001.zip › Table S1 Candidate datasets for the study.xlsx]

## Sheet: Data table
type	id	trait	samplesize
Exposure	ebi-a-GCST90027446	Gut bacterial pathway abundance (ANAEROFRUCAT.PWY..homolactic.fermentation)	7738
Exposure	ebi-a-GCST90027447	Gut bacterial pathway abundance (ANAGLYCOLYSIS.PWY..glycolysis.III..from.glucose.)	7738
Exposure	ebi-a-GCST90027448	Gut bacterial pathway abundance (ARGDEG.PWY..superpathway.of.L.arginine..putrescine..and.4.aminobutanoate.degradation)	7738
Exposure	ebi-a-GCST90027449	Gut bacterial pathway abundance (ARGORNPROST.PWY..arginine..ornithine.and.proline.interconversion)	7738
Exposure	ebi-a-GCST90027450	Gut bacterial pathway abundance (ARO.PWY..chorismate.biosynthesis.I)	7738
Exposure	ebi-a-GCST90027451	Gut bacterial pathway abundance (ASPASN.PWY..superpathway.of.L.aspartate.and.L.asparagine.biosynthesis)	7738
Exposure	ebi-a-GCST90027452	Gut bacterial pathway abundance (AST.PWY..L.arginine.degradation.II..AST.pathway.)	7738
Exposure	ebi-a-GCST90027453	Gut bacterial pathway abundance (BRANCHED.CHAIN.AA.SYN.PWY..superpathway.of.branched.amino.acid.biosynthesis)	7738
Exposure	ebi-a-GCST90027454	Gut bacterial pathway abundance (COA.PWY..coenzyme.A.biosynthesis.I)	7738
Exposure	ebi-a-GCST90027455	Gut bacterial pathway abundance (COBALSYN.PWY..adenosylcobalamin.salvage.from.cobinamide.I)	7738
Exposure	ebi-a-GCST90027456	Gut bacterial pathway abundance (COLANSYN.PWY..colanic.acid.building.blocks.biosynthesis)	7738
Exposure	ebi-a-GCST90027457	Gut bacterial pathway abundance (COMPLETE.ARO.PWY..superpathway.of.aromatic.amino.acid.biosynthesis)	7738
Exposure	ebi-a-GCST90027458	Gut bacterial pathway abundance (CRNFORCAT.PWY..creatinine.degradation.I)	7738
Exposure	ebi-a-GCST90027459	Gut bacterial pathway abundance (DAPLYSINESYN.PWY..L.lysine.biosynthesis.I)	7738
Exposure	ebi-a-GCST90027460	Gut bacterial pathway abundance (DENOVOPURINE2.PWY..superpathway.of.purine.nucleotides.de.novo.biosynthesis.II)	7738
Exposure	ebi-a-GCST90027461	Gut bacterial pathway abundance (DTDPRHAMSYN.PWY..dTDP.L.rhamnose.biosynthesis.I)	7738
Exposure	ebi-a-GCST90027462	Gut bacterial pathway abundance (ECASYN.PWY..enterobacterial.common.antigen.biosynthesis)	7738
Exposure	ebi-a-GCST90027463	Gut bacterial pathway abundance (ENTBACSYN.PWY..enterobactin.biosynthesis)	7738
Exposure	ebi-a-GCST90027464	Gut bacterial pathway abundance (FAO.PWY..fatty.acid..beta..oxidation.I)	7738
Exposure	ebi-a-GCST90027465	Gut bacterial pathway abundance (FERMENTATION.PWY..mixed.acid.fermentation)	7738
Exposure	ebi-a-GCST90027466	Gut bacterial pathway abundance (FUCCAT.PWY..fucose.degradation)	7738
Exposure	ebi-a-GCST90027467	Gut bacterial pathway abundance (FUC.RHAMCAT.PWY..superpathway.of.fucose.and.rhamnose.degradation)	7738
Exposure	ebi-a-GCST90027468	Gut bacterial pathway abundance (GALACTARDEG.PWY..D.galactarate.degradation.I)	7738
Exposure	ebi-a-GCST90027469	Gut bacterial pathway abundance (GALACT.GLUCUROCAT.PWY..superpathway.of.hexuronide.and.hexuronate.degradation)	7738
Exposure	ebi-a-GCST90027470	Gut bacterial pathway abundance (GALACTUROCAT.PWY..D.galacturonate.degradation.I)	7738
Exposure	ebi-a-GCST90027471	Gut bacterial pathway abundance (GLCMANNANAUT.PWY..superpathway.of.N.acetylglucosamine..N.acetylmannosamine.and.N.acetylneuraminate.degradation)	7738
Exposure	ebi-a-GCST90027472	Gut bacterial pathway abundance (GLUCARDEG.PWY..D.glucarate.degradation.I)	7738
Exposure	ebi-a-GCST90027473	Gut bacterial pathway abundance (GLUCONEO.PWY..gluconeogenesis.I)	7738
Exposure	ebi-a-GCST90027474	Gut bacterial pathway abundance (GLUCOSE1PMETAB.PWY..glucose.and.glucose.1.phosphate.degradation)	7738
Exposure	ebi-a-GCST90027475	Gut bacterial pathway abundance (GLYCOCAT.PWY..glycogen.degradation.I..bacterial.)	7738
Exposure	ebi-a-GCST90027476	Gut bacterial pathway abundance (GLYCOGENSYNTH.PWY..glycogen.biosynthesis.I..from.ADP.D.Glucose.)	7738
Exposure	ebi-a-GCST90027477	Gut bacterial pathway abundance (GLYCOL.GLYOXDEG.PWY..superpathway.of.glycol.metabolism.and.degradation)	7738
Exposure	ebi-a-GCST90027478	Gut bacterial pathway abundance (GOLPDLCAT.PWY..superpathway.of.glycerol.degradation.to.1.3.propanediol)	7738
Exposure	ebi-a-GCST90027479	Gut bacterial pathway abundance (HEMESYN2.PWY..heme.biosynthesis.II..anaerobic.)	7738
Exposure	ebi-a-GCST90027480	Gut bacterial pathway abundance (HEXITOLDEGSUPER.PWY..superpathway.of.hexitol.degradation..bacteria.)	7738
Exposure	ebi-a-GCST90027481	Gut bacterial pathway abundance (HISDEG.PWY..L.histidine.degradation.I)	7738
Exposure	ebi-a-GCST90027482	Gut bacterial pathway abundance (HISTSYN.PWY..L.histidine.biosynthesis)	7738
Exposure	ebi-a-GCST90027483	Gut bacterial pathway abundance (HOMOSER.METSYN.PWY..L.methionine.biosynthesis.I)	7738
Exposure	ebi-a-GCST90027484	Gut bacterial pathway abundance (HSERMETANA.PWY..L.methionine.biosynthesis.III)	7738
Exposure	ebi-a-GCST90027485	Gut bacterial pathway abundance (ILEUSYN.PWY..L.isoleucine.biosynthesis.I..from.threonine.)	7738
Exposure	ebi-a-GCST90027486	Gut bacterial pathway abundance (KDO.NAGLIPASYN.PWY..superpathway.of..Kdo.2.lipid.A.biosynthesis)	7738
Exposure	ebi-a-GCST90027487	Gut bacterial pathway abundance (KETOGLUCONMET.PWY..ketogluconate.metabolism)	7738
Exposure	ebi-a-GCST90027488	Gut bacterial pathway abundance (LACTOSECAT.PWY..lactose.and.galactose.degradation.I)	7738
Exposure	ebi-a-GCST90027489	Gut bacterial pathway abundance (METHGLYUT.PWY..superpathway.of.methylglyoxal.degradation)	7738
Exposure	ebi-a-GCST90027490	Gut bacterial pathway abundance (NAGLIPASYN.PWY..lipid.IVA.biosynthesis)	7738
Exposure	ebi-a-GCST90027491	Gut bacterial pathway abundance (NONMEVIPP.PWY..methylerythritol.phosphate.pathway.I)	7738
Exposure	ebi-a-GCST90027492	Gut bacterial pathway abundance (NONOXIPENT.PWY..pentose.phosphate.pathway..non.oxidative.branch.)	7738
Exposure	ebi-a-GCST90027493	Gut bacterial pathway abundance (ORNDEG.PWY..superpathway.of.ornithine.degradation)	7738
Exposure	ebi-a-GCST90027494	Gut bacterial pathway abundance (P105.PWY..TCA.cycle.IV..2.oxoglutarate.decarboxylase.)	7738
Exposure	ebi-a-GCST90027495	Gut bacterial pathway abundance (P108.PWY..pyruvate.fermentation.to.propanoate.I)	7738
Exposure	ebi-a-GCST90027496	Gut bacterial pathway abundance (P122.PWY..heterolactic.fermentation)	7738
Exposure	ebi-a-GCST90027497	Gut bacterial pathway abundance (P161.PWY..acetylene.degradation)	7738
Exposure	ebi-a-GCST90027498	Gut bacterial pathway abundance (P162.PWY..L.glutamate.degradation.V..via.hydroxyglutarate.)	7738
Exposure	ebi-a-GCST90027499	Gut bacterial pathway abundance (P164.PWY..purine.nucleobases.degradation.I..anaerobic.)	7738
Exposure	ebi-a-GCST90027500	Gut bacterial pathway abundance (P23.PWY..reductive.TCA.cycle.I)	7738
Exposure	ebi-a-GCST90027501	Gut bacterial pathway abundance (P42.PWY..incomplete.reductive.TCA.cycle)	7738
Exposure	ebi-a-GCST90027502	Gut bacterial pathway abundance (P441.PWY..superpathway.of.N.acetylneuraminate.degradation)	7738
Exposure	ebi-a-GCST90027503	Gut bacterial pathway abundance (P461.PWY..hexitol.fermentation.to.lactate..formate..ethanol.and.acetate)	7738
Exposure	ebi-a-GCST90027504	Gut bacterial pathway abundance (PANTO.PWY..phosphopantothenate.biosynthesis.I)	7738
Exposure	ebi-a-GCST90027505	Gut bacterial pathway abundance (PANTOSYN.PWY..pantothenate.and.coenzyme.A.biosynthesis.I)	7738
Exposure	ebi-a-GCST90027506	Gut bacterial pathway abundance (PENTOSE.P.PWY..pentose.phosphate.pathway)	7738
Exposure	ebi-a-GCST90027507	Gut bacterial pathway abundance (PEPTIDOGLYCANSYN.PWY..peptidoglycan.biosynthesis.I..meso.diaminopimelate.containing.)	7738
Exposure	ebi-a-GCST90027508	Gut bacterial pathway abundance (PHOSLIPSYN.PWY..superpathway.of.phospholipid.biosynthesis.I..bacteria.)	7738
Exposure	ebi-a-GCST90027509	Gut bacterial pathway abundance (POLYAMINSYN3.PWY..superpathway.of.polyamine.biosynthesis.II)	7738
Exposure	ebi-a-GCST90027510	Gut bacterial pathway abundance (POLYAMSYN.PWY..superpathway.of.polyamine.biosynthesis.I)	7738
Exposure	ebi-a-GCST90027511	Gut bacterial pathway abundance (POLYISOPRENSYN.PWY..polyisoprenoid.biosynthesis..E..coli.)	7738
Exposure	ebi-a-GCST90027512	Gut bacterial pathway abundance (PPGPPMET.PWY..ppGpp.biosynthesis)	7738
Exposure	ebi-a-GCST90027513	Gut bacterial pathway abundance (PRPP.PWY..superpathway.of.histidine..purine..and.pyrimidine.biosynthesis)	7738
Exposure	ebi-a-GCST90027514	Gut bacterial pathway abundance (PWY0.1061..superpathway.of.L.alanine.biosynthesis)	7738
Exposure	ebi-a-GCST90027515	Gut bacterial pathway abundance (PWY0.1241..ADP.L.glycero..beta..D.manno.heptose.biosynthesis)	7738
Exposure	ebi-a-GCST90027516	Gut bacterial pathway abundance (PWY0.1261..anhydromuropeptides.recycling)	7738
Exposure	ebi-a-GCST90027517	Gut bacterial pathway abundance (PWY0.1296..purine.ribonucleosides.degradation)	7738
Exposure	ebi-a-GCST90027518	Gut bacterial pathway abundance (PWY0.1297..superpathway.of.purine.deoxyribonucleosides.degradation)	7738
Exposure	ebi-a-GCST90027519	Gut bacterial pathway abundance (PWY0.1298..superpathway.of.pyrimidine.deoxyribonucleosides.degradation)	7738
Exposure	ebi-a-GCST90027520	Gut bacterial pathway abundance (PWY0.1338..polymyxin.resistance)	7738
Exposure	ebi-a-GCST90027521	Gut bacterial pathway abundance (PWY0.1415..superpathway.of.heme.biosynthesis.from.uroporphyrinogen.III)	7738
Exposure	ebi-a-GCST90027522	Gut bacterial pathway abundance (PWY0.1479..tRNA.processing)	7738
Exposure	ebi-a-GCST90027523	Gut bacterial pathway abundance (PWY0.1533..methylphosphonate.degradation.I)	7738
Exposure	ebi-a-GCST90027524	Gut bacterial pathway abundance (PWY0.1586..peptidoglycan.maturation..meso.diaminopimelate.containing.)	7738
Exposure	ebi-a-GCST90027525	Gut bacterial pathway abundance (PWY0.162..superpathway.of.pyrimidine.ribonucleotides.de.novo.biosynthesis)	7738
Exposure	ebi-a-GCST90027526	Gut bacterial pathway abundance (PWY0.781..aspartate.superpathway)	7738
Exposure	ebi-a-GCST90027527	Gut bacterial pathway abundance (PWY0.845..superpathway.of.pyridoxal.5..phosphate.biosynthesis.and.salvage)	7738
Exposure	ebi-a-GCST90027528	Gut bacterial pathway abundance (PWY.1269..CMP.3.deoxy.D.manno.octulosonate.biosynthesis.I)	7738
Exposure	ebi-a-GCST90027529	Gut bacterial pathway abundance (PWY.2941..L.lysine.biosynthesis.II)	7738
Exposure	ebi-a-GCST90027530	Gut bacterial pathway abundance (PWY.2942..L.lysine.biosynthesis.III)	7738
Exposure	ebi-a-GCST90027531	Gut bacterial pathway abundance (PWY.3001..superpathway.of.L.isoleucine.biosynthesis.I)	7738
Exposure	ebi-a-GCST90027532	Gut bacterial pathway abundance (PWY.3781..aerobic.respiration.I..cytochrome.c.)	7738
Exposure	ebi-a-GCST90027533	Gut bacterial pathway abundance (PWY.4242..pantothenate.and.coenzyme.A.biosynthesis.III)	7738
Exposure	ebi-a-GCST90027534	Gut bacterial pathway abundance (PWY.4984..urea.cycle)	7738
Exposure	ebi-a-GCST90027535	Gut bacterial pathway abundance (PWY4FS.7..phosphatidylglycerol.biosynthesis.I..plastidic.)	7738
Exposure	ebi-a-GCST90027536	Gut bacterial pathway abundance (PWY.5005..biotin.biosynthesis.II)	7738
Exposure	ebi-a-GCST90027537	Gut bacterial pathway abundance (PWY.5022..4.aminobutanoate.degradation.V)	7738
Exposure	ebi-a-GCST90027538	Gut bacterial pathway abundance (PWY.5088..L.glutamate.degradation.VIII..to.propanoate.)	7738
Exposure	ebi-a-GCST90027539	Gut bacterial pathway abundance (PWY.5097..L.lysine.biosynthesis.VI)	7738
Exposure	ebi-a-GCST90027540	Gut bacterial pathway abundance (PWY.5100..pyruvate.fermentation.to.acetate.and.lactate.II)	7738
Exposure	ebi-a-GCST90027541	Gut bacterial pathway abundance (PWY.5101..L.isoleucine.biosynthesis.II)	7738
Exposure	ebi-a-GCST90027542	Gut bacterial pathway abundance (PWY.5104..L.isoleucine.biosynthesis.IV)	7738
Exposure	ebi-a-GCST90027543	Gut bacterial pathway abundance (PWY.5121..superpathway.of.geranylgeranyl.diphosphate.biosynthesis.II..via.MEP.)	7738
Exposure	ebi-a-GCST90027544	Gut bacterial pathway abundance (PWY.5173..superpathway.of.acetyl.CoA.biosynthesis)	7738
Exposure	ebi-a-GCST90027545	Gut bacterial pathway abundance (PWY.5177..glutaryl.CoA.degradation)	7738
Exposure	ebi-a-GCST90027546	Gut bacterial pathway abundance (PWY.5188..tetrapyrrole.biosynthesis.I..from.glutamate.)	7738
Exposure	ebi-a-GCST90027547	Gut bacterial pathway abundance (PWY.5189..tetrapyrrole.biosynthesis.II..from.glycine.)	7738
Exposure	ebi-a-GCST90027548	Gut bacterial pathway abundance (PWY.5345..superpathway.of.L.methionine.biosynthesis..by.sulfhydrylation.)	7738
Exposure	ebi-a-GCST90027549	Gut bacterial pathway abundance (PWY.5384..sucrose.degradation.IV..sucrose.phosphorylase.)	7738
Exposure	ebi-a-GCST90027550	Gut bacterial pathway abundance (PWY.5505..L.glutamate.and.L.glutamine.biosynthesis)	7738
Exposure	ebi-a-GCST90027551	Gut bacterial pathway abundance (PWY.5656..mannosylglycerate.biosynthesis.I)	7738
Exposure	ebi-a-GCST90027552	Gut bacterial pathway abundance (PWY.5659..GDP.mannose.biosynthesis)	7738
Exposure	ebi-a-GCST90027553	Gut bacterial pathway abundance (PWY.5667..CDP.diacylglycerol.biosynthesis.I)	7738
Exposure	ebi-a-GCST90027554	Gut bacterial pathway abundance (PWY.5676..acetyl.CoA.fermentation.to.butanoate.II)	7738
Exposure	ebi-a-GCST90027555	Gut bacterial pathway abundance (PWY.5686..UMP.biosynthesis)	7738
Exposure	ebi-a-GCST90027556	Gut bacterial pathway abundance (PWY.5695..urate.biosynthesis.inosine.5..phosphate.degradation)	7738
Exposure	ebi-a-GCST90027557	Gut bacterial pathway abundance (PWY.5705..allantoin.degradation.to.glyoxylate.III)	7738
Exposure	ebi-a-GCST90027558	Gut bacterial pathway abundance (PWY.5791..1.4.dihydroxy.2.naphthoate.biosynthesis.II..plants.)	7738
Exposure	ebi-a-GCST90027559	Gut bacterial pathway abundance (PWY.5838..superpathway.of.menaquinol.8.biosynthesis.I)	7738
Exposure	ebi-a-GCST90027560	Gut bacterial pathway abundance (PWY.5850..superpathway.of.menaquinol.6.biosynthesis.I)	7738
Exposure	ebi-a-GCST90027561	Gut bacterial pathway abundance (PWY.5913..TCA.cycle.VI..obligate.autotrophs.)	7738
Exposure	ebi-a-GCST90027562	Gut bacterial pathway abundance (PWY.5918..superpathay.of.heme.biosynthesis.from.glutamate)	7738
Exposure	ebi-a-GCST90027563	Gut bacterial pathway abundance (PWY.5920..superpathway.of.heme.biosynthesis.from.glycine)	7738
Exposure	ebi-a-GCST90027564	Gut bacterial pathway abundance (PWY.5941..glycogen.degradation.II..eukaryotic.)	7738
Exposure	ebi-a-GCST90027565	Gut bacterial pathway abundance (PWY.5971..palmitate.biosynthesis.II..bacteria.and.plants.)	7738
Exposure	ebi-a-GCST90027566	Gut bacterial pathway abundance (PWY.5973..cis.vaccenate.biosynthesis)	7738
Exposure	ebi-a-GCST90027567	Gut bacterial pathway abundance (PWY.5989..stearate.biosynthesis.II..bacteria.and.plants.)	7738
Exposure	ebi-a-GCST90027568	Gut bacterial pathway abundance (PWY.6121..5.aminoimidazole.ribonucleotide.biosynthesis.I)	7738
Exposure	ebi-a-GCST90027569	Gut bacterial pathway abundance (PWY.6123..inosine.5..phosphate.biosynthesis.I)	7738
Exposure	ebi-a-GCST90027570	Gut bacterial pathway abundance (PWY.6125..superpathway.of.guanosine.nucleotides.de.novo.biosynthesis.II)	7738
Exposure	ebi-a-GCST90027571	Gut bacterial pathway abundance (PWY.6147..6.hydroxymethyl.dihydropterin.diphosphate.biosynthesis.I)	7738
Exposure	ebi-a-GCST90027572	Gut bacterial pathway abundance (PWY.6151..S.adenosyl.L.methionine.cycle.I)	7738
Exposure	ebi-a-GCST90027573	Gut bacterial pathway abundance (PWY.6163..chorismate.biosynthesis.from.3.dehydroquinate)	7738
Exposure	ebi-a-GCST90027574	Gut bacterial pathway abundance (PWY.621..sucrose.degradation.III..sucrose.invertase.)	7738
Exposure	ebi-a-GCST90027575	Gut bacterial pathway abundance (PWY.6263..superpathway.of.menaquinol.8.biosynthesis.II)	7738
Exposure	ebi-a-GCST90027576	Gut bacterial pathway abundance (PWY.6284..superpathway.of.unsaturated.fatty.acids.biosynthesis..E..coli.)	7738
Exposure	ebi-a-GCST90027577	Gut bacterial pathway abundance (PWY.6285..superpathway.of.fatty.acids.biosynthesis..E..coli.)	7738
Exposure	ebi-a-GCST90027578	Gut bacterial pathway abundance (PWY.6317..galactose.degradation.I..Leloir.pathway.)	7738
Exposure	ebi-a-GCST90027579	Gut bacterial pathway abundance (PWY.6353..purine.nucleotides.degradation.II..aerobic.)	7738
Exposure	ebi-a-GCST90027580	Gut bacterial pathway abundance (PWY.6471..peptidoglycan.biosynthesis.IV..Enterococcus.faecium.)	7738
Exposure	ebi-a-GCST90027581	Gut bacterial pathway abundance (PWY.6507..4.deoxy.L.threo.hex.4.enopyranuronate.degradation)	7738
Exposure	ebi-a-GCST90027582	Gut bacterial pathway abundance (PWY.6519..8.amino.7.oxononanoate.biosynthesis.I)	7738
Exposure	ebi-a-GCST90027583	Gut bacterial pathway abundance (PWY.6545..pyrimidine.deoxyribonucleotides.de.novo.biosynthesis.III)	7738
Exposure	ebi-a-GCST90027584	Gut bacterial pathway abundance (PWY.6588..pyruvate.fermentation.to.acetone)	7738
Exposure	ebi-a-GCST90027585	Gut bacterial pathway abundance (PWY.6590..superpathway.of.Clostridium.acetobutylicum.acidogenic.fermentation)	7738
Exposure	ebi-a-GCST90027586	Gut bacterial pathway abundance (PWY.6608..guanosine.nucleotides.degradation.III)	7738
Exposure	ebi-a-GCST90027587	Gut bacterial pathway abundance (PWY.6609..adenine.and.adenosine.salvage.III)	7738
Exposure	ebi-a-GCST90027588	Gut bacterial pathway abundance (PWY.6612..superpathway.of.tetrahydrofolate.biosynthesis)	7738
Exposure	ebi-a-GCST90027589	Gut bacterial pathway abundance (PWY.6628..superpathway.of.L.phenylalanine.biosynthesis)	7738
Exposure	ebi-a-GCST90027590	Gut bacterial pathway abundance (PWY.6629..superpathway.of.L.tryptophan.biosynthesis)	7738
Exposure	ebi-a-GCST90027591	Gut bacterial pathway abundance (PWY.6630..superpathway.of.L.tyrosine.biosynthesis)	7738
Exposure	ebi-a-GCST90027592	Gut bacterial pathway abundance (PWY66.422..D.galactose.degradation.V..Leloir.pathway.)	7738
Exposure	ebi-a-GCST90027593	Gut bacterial pathway abundance (PWY.6690..cinnamate.and.3.hydroxycinnamate.degradation.to.2.oxopent.4.enoate)	7738
Exposure	ebi-a-GCST90027594	Gut bacterial pathway abundance (PWY.6700..queuosine.biosynthesis)	7738
Exposure	ebi-a-GCST90027595	Gut bacterial pathway abundance (PWY.6703..preQ0.biosynthesis)	7738
Exposure	ebi-a-GCST90027596	Gut bacterial pathway abundance (PWY.6708..ubiquinol.8.biosynthesis..prokaryotic.)	7738
Exposure	ebi-a-GCST90027597	Gut bacterial pathway abundance (PWY.6731..starch.degradation.III)	7738
Exposure	ebi-a-GCST90027598	Gut bacterial pathway abundance (PWY.6737..starch.degradation.V)	7738
Exposure	ebi-a-GCST90027599	Gut bacterial pathway abundance (PWY.6823..molybdenum.cofactor.biosynthesis)	7738
Exposure	ebi-a-GCST90027600	Gut bacterial pathway abundance (PWY.6891..thiazole.biosynthesis.II..Bacillus.)	7738
Exposure	ebi-a-GCST90027601	Gut bacterial pathway abundance (PWY.6892..thiazole.biosynthesis.I..E..coli.)	7738
Exposure	ebi-a-GCST90027602	Gut bacterial pathway abundance (PWY.6897..thiamin.salvage.II)	7738
Exposure	ebi-a-GCST90027603	Gut bacterial pathway abundance (PWY.6901..superpathway.of.glucose.and.xylose.degradation)	7738
Exposure	ebi-a-GCST90027604	Gut bacterial pathway abundance (PWY.6969..TCA.cycle.V..2.oxoglutarate.ferredoxin.oxidoreductase.)	7738
Exposure	ebi-a-GCST90027605	Gut bacterial pathway abundance (PWY.7003..glycerol.degradation.to.butanol)	7738
Exposure	ebi-a-GCST90027606	Gut bacterial pathway abundance (PWY.7013..L.1.2.propanediol.degradation)	7738
Exposure	ebi-a-GCST90027607	Gut bacterial pathway abundance (PWY.7187..pyrimidine.deoxyribonucleotides.de.novo.biosynthesis.II)	7738
Exposure	ebi-a-GCST90027608	Gut bacterial pathway abundance (PWY.7196..superpathway.of.pyrimidine.ribonucleosides.salvage)	7738
Exposure	ebi-a-GCST90027609	Gut bacterial pathway abundance (PWY.7197..pyrimidine.deoxyribonucleotide.phosphorylation)	7738
Exposure	ebi-a-GCST90027610	Gut bacterial pathway abundance (PWY.7198..pyrimidine.deoxyribonucleotides.de.novo.biosynthesis.IV)	7738
Exposure	ebi-a-GCST90027611	Gut bacterial pathway abundance (PWY.7199..pyrimidine.deoxyribonucleosides.salvage)	7738
Exposure	ebi-a-GCST90027612	Gut bacterial pathway abundance (PWY.7209..superpathway.of.pyrimidine.ribonucleosides.degradation)	7738
Exposure	ebi-a-GCST90027613	Gut bacterial pathway abundance (PWY.7211..superpathway.of.pyrimidine.deoxyribonucleotides.de.novo.biosynthesis)	7738
Exposure	ebi-a-GCST90027614	Gut bacterial pathway abundance (PWY.7219..adenosine.ribonucleotides.de.novo.biosynthesis)	7738
Exposure	ebi-a-GCST90027615	Gut bacterial pathway abundance (PWY.7221..guanosine.ribonucleotides.de.novo.biosynthesis)	7738
Exposure	ebi-a-GCST90027616	Gut bacterial pathway abundance (PWY.7234..inosine.5..phosphate.biosynthesis.III)	7738
Exposure	ebi-a-GCST90027617	Gut bacterial pathway abundance (PWY.7237..myo...chiro..and.scillo.inositol.degradation)	7738
Exposure	ebi-a-GCST90027618	Gut bacterial pathway abundance (PWY.724..superpathway.of.L.lysine..L.threonine.and.L.methionine.biosynthesis.II)	7738
Exposure	ebi-a-GCST90027619	Gut bacterial pathway abundance (PWY.7254..TCA.cycle.VII..acetate.producers.)	7738
Exposure	ebi-a-GCST90027620	Gut bacterial pathway abundance (PWY.7315..dTDP.N.acetylthomosamine.biosynthesis)	7738
Exposure	ebi-a-GCST90027621	Gut bacterial pathway abundance (PWY.7323..superpathway.of.GDP.mannose.derived.O.antigen.building.blocks.biosynthesis)	7738
Exposure	ebi-a-GCST90027622	Gut bacterial pathway abundance (PWY.7328..superpathway.of.UDP.glucose.derived.O.antigen.building.blocks.biosynthesis)	7738
Exposure	ebi-a-GCST90027623	Gut bacterial pathway abundance (PWY.7371..1.4.dihydroxy.6.naphthoate.biosynthesis.II)	7738
Exposure	ebi-a-GCST90027624	Gut bacterial pathway abundance (PWY.7392..taxadiene.biosynthesis..engineered.)	7738
Exposure	ebi-a-GCST90027625	Gut bacterial pathway abundance (PWY.7400..L.arginine.biosynthesis.IV..archaebacteria.)	7738
Exposure	ebi-a-GCST90027626	Gut bacterial pathway abundance (PWY.7446..sulfoglycolysis)	7738
Exposure	ebi-a-GCST90027627	Gut bacterial pathway abundance (PWY.7456..mannan.degradation)	7738
Exposure	ebi-a-GCST90027628	Gut bacterial pathway abundance (PWY.841..superpathway.of.purine.nucleotides.de.novo.biosynthesis.I)	7738
Exposure	ebi-a-GCST90027629	Gut bacterial pathway abundance (PWY_ARG.POLYAMINE.SYN..superpathway.of.arginine.and.polyamine.biosynthesis)	7738
Exposure	ebi-a-GCST90027630	Gut bacterial pathway abundance (PWY_GLYCOLYSIS.E.D..superpathway.of.glycolysis.and.Entner.Doudoroff)	7738
Exposure	ebi-a-GCST90027631	Gut bacterial pathway abundance (PWY_GLYCOLYSIS..glycolysis.I..from.glucose.6.phosphate.)	7738
Exposure	ebi-a-GCST90027632	Gut bacterial pathway abundance (PWY_GLYOXYLATE.BYPASS..glyoxylate.cycle)	7738
Exposure	ebi-a-GCST90027633	Gut bacterial pathway abundance (PWY_HEME.BIOSYNTHESIS.II..heme.biosynthesis.I..aerobic.)	7738
Exposure	ebi-a-GCST90027634	Gut bacterial pathway abundance (PWY_NAD.BIOSYNTHESIS.II..NAD.salvage.pathway.II)	7738
Exposure	ebi-a-GCST90027635	Gut bacterial pathway abundance (PWY_REDCITCYC..TCA.cycle.VIII..helicobacter.)	7738
Exposure	ebi-a-GCST90027636	Gut bacterial pathway abundance (PWY_TCA.GLYOX.BYPASS..superpathway.of.glyoxylate.bypass.and.TCA)	7738
Exposure	ebi-a-GCST90027637	Gut bacterial pathway abundance (PYRIDNUCSAL.PWY..NAD.salvage.pathway.I)	7738
Exposure	ebi-a-GCST90027638	Gut bacterial pathway abundance (PYRIDNUCSYN.PWY..NAD.biosynthesis.I..from.aspartate.)	7738
Exposure	ebi-a-GCST90027639	Gut bacterial pathway abundance (PYRIDOXSYN.PWY..pyridoxal.5..phosphate.biosynthesis.I)	7738
Exposure	ebi-a-GCST90027640	Gut bacterial pathway abundance (RHAMCAT.PWY..L.rhamnose.degradation.I)	7738
Exposure	ebi-a-GCST90027641	Gut bacterial pathway abundance (RIBOSYN2.PWY..flavin.biosynthesis.I..bacteria.and.plants.)	7738
Exposure	ebi-a-GCST90027642	Gut bacterial pathway abundance (SER.GLYSYN.PWY..superpathway.of.L.serine.and.glycine.biosynthesis.I)	7738
Exposure	ebi-a-GCST90027643	Gut bacterial pathway abundance (SO4ASSIM.PWY..sulfate.reduction.I..assimilatory.)	7738
Exposure	ebi-a-GCST90027644	Gut bacterial pathway abundance (SULFATE.CYS.PWY..superpathway.of.sulfate.assimilation.and.cysteine.biosynthesis)	7738
Exposure	ebi-a-GCST90027645	Gut bacterial pathway abundance (THRESYN.PWY..superpathway.of.L.threonine.biosynthesis)	7738
Exposure	ebi-a-GCST90027646	Gut bacterial pathway abundance (TRNA.CHARGING.PWY..tRNA.charging)	7738
Exposure	ebi-a-GCST90027647	Gut bacterial pathway abundance (TRPSYN.PWY..L.tryptophan.biosynthesis)	7738
Exposure	ebi-a-GCST90027648	Gut bacterial pathway abundance (UBISYN.PWY..superpathway.of.ubiquinol.8.biosynthesis..prokaryotic.)	7738
Exposure	ebi-a-GCST90027649	Gut bacterial pathway abundance (UDPNAGSYN.PWY..UDP.N.acetyl.D.glucosamine.biosynthesis.I)	7738
Exposure	ebi-a-GCST90027650	Gut bacterial pathway abundance (X1CMET2.PWY..N10.formyl.tetrahydrofolate.biosynthesis)	7738
Outcome	finngen_R10_F5_INSOMNIA	Insomnia	410030
