# Supplementary material for: Metabolic Characteristics of Gut Microbiota and Insomnia: Evidence from a Mendelian Randomization Analysis
Source: Nutrients. 2024 Sep 2;16(17):2943. doi: 10.3390/nu16172943 (PMC11397146; doi:10.3390/nu16172943)
Supplement: Supplementary file 1 [file nutrients-16-02943-s001.zip › Table S2 All MR resluts.xlsx]

## Sheet: final.MR.results
	id.exposure	id.outcome	outcome	exposure	method	nsnp	b	se	pval	lo_ci	up_ci	or	or_lci95	or_uci95
1	ebi-a-GCST90027446	pOKoOz	outcome	|| id:ebi-a-GCST90027446	MR Egger	8	0.184171	0.476978	0.712728	-0.750706	1.11905	1.20222	0.472033	3.06194
2	ebi-a-GCST90027446	pOKoOz	outcome	|| id:ebi-a-GCST90027446	Weighted median	8	0.0294073	0.12495	0.813935	-0.215495	0.27431	1.02984	0.806142	1.31562
3	ebi-a-GCST90027446	pOKoOz	outcome	|| id:ebi-a-GCST90027446	Inverse variance weighted	8	-0.0155668	0.098162	0.873998	-0.207964	0.176831	0.984554	0.812236	1.19343
4	ebi-a-GCST90027446	pOKoOz	outcome	|| id:ebi-a-GCST90027446	Simple mode	8	0.0340805	0.183186	0.857687	-0.324964	0.393125	1.03467	0.722553	1.4816
5	ebi-a-GCST90027446	pOKoOz	outcome	|| id:ebi-a-GCST90027446	Weighted mode	8	0.0298755	0.195855	0.883066	-0.354	0.413751	1.03033	0.701875	1.51248
6	ebi-a-GCST90027447	ueOd2F	outcome	|| id:ebi-a-GCST90027447	MR Egger	24	-0.285263	0.186306	0.139986	-0.650422	0.0798972	0.751817	0.521825	1.08318
7	ebi-a-GCST90027447	ueOd2F	outcome	|| id:ebi-a-GCST90027447	Weighted median	24	0.00126366	0.0813428	0.987605	-0.158168	0.160696	1.00126	0.853706	1.17433
8	ebi-a-GCST90027447	ueOd2F	outcome	|| id:ebi-a-GCST90027447	Inverse variance weighted	24	-0.0341178	0.0560922	0.543025	-0.144059	0.0758229	0.966458	0.865837	1.07877
9	ebi-a-GCST90027447	ueOd2F	outcome	|| id:ebi-a-GCST90027447	Simple mode	24	0.13614	0.157815	0.397235	-0.173178	0.445457	1.14584	0.840988	1.5612
10	ebi-a-GCST90027447	ueOd2F	outcome	|| id:ebi-a-GCST90027447	Weighted mode	24	0.114325	0.151838	0.459121	-0.183277	0.411927	1.12112	0.832538	1.50972
11	ebi-a-GCST90027448	x25snK	outcome	|| id:ebi-a-GCST90027448	MR Egger	11	-0.00837347	0.104238	0.937733	-0.21268	0.195933	0.991661	0.808415	1.21645
12	ebi-a-GCST90027448	x25snK	outcome	|| id:ebi-a-GCST90027448	Weighted median	11	0.00290385	0.0420597	0.944957	-0.0795332	0.0853409	1.00291	0.923547	1.08909
13	ebi-a-GCST90027448	x25snK	outcome	|| id:ebi-a-GCST90027448	Inverse variance weighted	11	0.0017922	0.0313934	0.954475	-0.0597388	0.0633232	1.00179	0.942011	1.06537
14	ebi-a-GCST90027448	x25snK	outcome	|| id:ebi-a-GCST90027448	Simple mode	11	0.0477599	0.0651461	0.480318	-0.0799265	0.175446	1.04892	0.923184	1.19178
15	ebi-a-GCST90027448	x25snK	outcome	|| id:ebi-a-GCST90027448	Weighted mode	11	-0.0483214	0.0589146	0.431221	-0.163794	0.0671511	0.952827	0.848917	1.06946
16	ebi-a-GCST90027449	hgfJiA	outcome	|| id:ebi-a-GCST90027449	MR Egger	16	-0.0737719	0.144444	0.617498	-0.356882	0.209338	0.928884	0.699855	1.23286
17	ebi-a-GCST90027449	hgfJiA	outcome	|| id:ebi-a-GCST90027449	Weighted median	16	0.0284764	0.0553757	0.607085	-0.0800601	0.137013	1.02889	0.923061	1.14684
18	ebi-a-GCST90027449	hgfJiA	outcome	|| id:ebi-a-GCST90027449	Inverse variance weighted	16	0.0241236	0.0422116	0.567667	-0.0586112	0.106858	1.02442	0.943073	1.11278
19	ebi-a-GCST90027449	hgfJiA	outcome	|| id:ebi-a-GCST90027449	Simple mode	16	0.0242897	0.0988725	0.80927	-0.1695	0.21808	1.02459	0.844086	1.24369
20	ebi-a-GCST90027449	hgfJiA	outcome	|| id:ebi-a-GCST90027449	Weighted mode	16	0.0297377	0.103479	0.777753	-0.17308	0.232556	1.03018	0.84107	1.26182
21	ebi-a-GCST90027450	A7LkWw	outcome	|| id:ebi-a-GCST90027450	MR Egger	17	0.303856	0.233275	0.212367	-0.153363	0.761076	1.35507	0.857818	2.14058
22	ebi-a-GCST90027450	A7LkWw	outcome	|| id:ebi-a-GCST90027450	Weighted median	17	-0.0972189	0.0928512	0.295081	-0.279207	0.0847694	0.907357	0.756383	1.08847
23	ebi-a-GCST90027450	A7LkWw	outcome	|| id:ebi-a-GCST90027450	Inverse variance weighted	17	-0.0883227	0.0659861	0.180732	-0.217655	0.0410099	0.915465	0.804403	1.04186
24	ebi-a-GCST90027450	A7LkWw	outcome	|| id:ebi-a-GCST90027450	Simple mode	17	-0.222377	0.158905	0.180772	-0.533831	0.0890768	0.800613	0.586354	1.09316
25	ebi-a-GCST90027450	A7LkWw	outcome	|| id:ebi-a-GCST90027450	Weighted mode	17	-0.198006	0.162046	0.239441	-0.515617	0.119605	0.820365	0.597132	1.12705
26	ebi-a-GCST90027451	XYuF1u	outcome	|| id:ebi-a-GCST90027451	MR Egger	13	0.460646	0.416389	0.292209	-0.355476	1.27677	1.5851	0.70084	3.58503
27	ebi-a-GCST90027451	XYuF1u	outcome	|| id:ebi-a-GCST90027451	Weighted median	13	0.0930934	0.103424	0.36806	-0.109618	0.295804	1.09756	0.896177	1.34421
28	ebi-a-GCST90027451	XYuF1u	outcome	|| id:ebi-a-GCST90027451	Inverse variance weighted	13	0.0140137	0.0776268	0.856739	-0.138135	0.166162	1.01411	0.870981	1.18076
29	ebi-a-GCST90027451	XYuF1u	outcome	|| id:ebi-a-GCST90027451	Simple mode	13	0.178654	0.170552	0.315509	-0.155629	0.512937	1.19561	0.855877	1.67019
30	ebi-a-GCST90027451	XYuF1u	outcome	|| id:ebi-a-GCST90027451	Weighted mode	13	0.160827	0.16954	0.361533	-0.171471	0.493124	1.17448	0.842425	1.63742
31	ebi-a-GCST90027452	ZMgtEp	outcome	|| id:ebi-a-GCST90027452	MR Egger	11	-0.0378979	0.183139	0.840667	-0.39685	0.321054	0.962811	0.672435	1.37858
32	ebi-a-GCST90027452	ZMgtEp	outcome	|| id:ebi-a-GCST90027452	Weighted median	11	-0.0642633	0.064059	0.31577	-0.189819	0.0612924	0.937758	0.827109	1.06321
33	ebi-a-GCST90027452	ZMgtEp	outcome	|| id:ebi-a-GCST90027452	Inverse variance weighted	11	-0.0750144	0.047263	0.112474	-0.16765	0.017621	0.92773	0.84565	1.01778
34	ebi-a-GCST90027452	ZMgtEp	outcome	|| id:ebi-a-GCST90027452	Simple mode	11	-0.056042	0.112265	0.628441	-0.276081	0.163997	0.945499	0.758751	1.17821
35	ebi-a-GCST90027452	ZMgtEp	outcome	|| id:ebi-a-GCST90027452	Weighted mode	11	-0.00581988	0.117586	0.9615	-0.236289	0.22465	0.994197	0.789552	1.25188
36	ebi-a-GCST90027453	mg88SA	outcome	|| id:ebi-a-GCST90027453	MR Egger	18	-0.841862	0.3996	0.051274	-1.62508	-0.0586451	0.430908	0.196896	0.943041
37	ebi-a-GCST90027453	mg88SA	outcome	|| id:ebi-a-GCST90027453	Weighted median	18	-0.0270452	0.0964959	0.779268	-0.216177	0.162087	0.973317	0.805593	1.17596
38	ebi-a-GCST90027453	mg88SA	outcome	|| id:ebi-a-GCST90027453	Inverse variance weighted	18	-0.0997426	0.0657333	0.12917	-0.22858	0.0290946	0.90507	0.795663	1.02952
39	ebi-a-GCST90027453	mg88SA	outcome	|| id:ebi-a-GCST90027453	Simple mode	18	0.0104347	0.156914	0.947756	-0.297117	0.317986	1.01049	0.742957	1.37436
40	ebi-a-GCST90027453	mg88SA	outcome	|| id:ebi-a-GCST90027453	Weighted mode	18	-0.000797672	0.153818	0.995923	-0.302281	0.300686	0.999203	0.73913	1.35078
41	ebi-a-GCST90027454	wbCtSO	outcome	|| id:ebi-a-GCST90027454	MR Egger	19	0.110664	0.252723	0.666981	-0.384673	0.606001	1.11702	0.680673	1.83309
42	ebi-a-GCST90027454	wbCtSO	outcome	|| id:ebi-a-GCST90027454	Weighted median	19	0.110725	0.0899132	0.218147	-0.0655045	0.286955	1.11709	0.936595	1.33236
43	ebi-a-GCST90027454	wbCtSO	outcome	|| id:ebi-a-GCST90027454	Inverse variance weighted	19	0.121258	0.0642317	0.05905	-0.00463619	0.247152	1.12892	0.995375	1.28037
44	ebi-a-GCST90027454	wbCtSO	outcome	|| id:ebi-a-GCST90027454	Simple mode	19	0.071177	0.167206	0.675384	-0.256546	0.398901	1.07377	0.773719	1.49019
45	ebi-a-GCST90027454	wbCtSO	outcome	|| id:ebi-a-GCST90027454	Weighted mode	19	0.049944	0.156255	0.752927	-0.256316	0.356204	1.05121	0.773898	1.4279
46	ebi-a-GCST90027455	SDCjSk	outcome	|| id:ebi-a-GCST90027455	MR Egger	21	0.40382	0.287716	0.176589	-0.160103	0.967744	1.49753	0.852056	2.632
47	ebi-a-GCST90027455	SDCjSk	outcome	|| id:ebi-a-GCST90027455	Weighted median	21	0.0245725	0.0802065	0.759326	-0.132632	0.181777	1.02488	0.875787	1.19935
48	ebi-a-GCST90027455	SDCjSk	outcome	|| id:ebi-a-GCST90027455	Inverse variance weighted	21	0.0183507	0.0637244	0.77337	-0.106549	0.143251	1.01852	0.898931	1.15402
49	ebi-a-GCST90027455	SDCjSk	outcome	|| id:ebi-a-GCST90027455	Simple mode	21	0.0152579	0.145083	0.917291	-0.269104	0.29962	1.01537	0.764064	1.34935
50	ebi-a-GCST90027455	SDCjSk	outcome	|| id:ebi-a-GCST90027455	Weighted mode	21	-0.00167794	0.151711	0.991285	-0.299032	0.295676	0.998323	0.741536	1.34403
51	ebi-a-GCST90027456	zFDXMQ	outcome	|| id:ebi-a-GCST90027456	MR Egger	9	0.0560887	0.337555	0.872727	-0.605519	0.717696	1.05769	0.545791	2.04971
52	ebi-a-GCST90027456	zFDXMQ	outcome	|| id:ebi-a-GCST90027456	Weighted median	9	0.031871	0.11449	0.780726	-0.19253	0.256272	1.03238	0.82487	1.2921
53	ebi-a-GCST90027456	zFDXMQ	outcome	|| id:ebi-a-GCST90027456	Inverse variance weighted	9	-0.0151362	0.0878029	0.863132	-0.18723	0.156957	0.984978	0.829253	1.16995
54	ebi-a-GCST90027456	zFDXMQ	outcome	|| id:ebi-a-GCST90027456	Simple mode	9	0.0519695	0.164041	0.759499	-0.269552	0.373491	1.05334	0.763722	1.4528
55	ebi-a-GCST90027456	zFDXMQ	outcome	|| id:ebi-a-GCST90027456	Weighted mode	9	0.0593845	0.16929	0.734807	-0.272423	0.391192	1.06118	0.761532	1.47874
56	ebi-a-GCST90027457	Nl4IUa	outcome	|| id:ebi-a-GCST90027457	MR Egger	15	0.533607	0.235642	0.0412877	0.0717487	0.995464	1.70507	1.07439	2.70598
57	ebi-a-GCST90027457	Nl4IUa	outcome	|| id:ebi-a-GCST90027457	Weighted median	15	0.164421	0.100171	0.100714	-0.0319143	0.360756	1.17871	0.96859	1.43441
58	ebi-a-GCST90027457	Nl4IUa	outcome	|| id:ebi-a-GCST90027457	Inverse variance weighted	15	0.124358	0.0709947	0.0798332	-0.0147914	0.263508	1.13242	0.985317	1.30149
59	ebi-a-GCST90027457	Nl4IUa	outcome	|| id:ebi-a-GCST90027457	Simple mode	15	0.302081	0.204358	0.161499	-0.098461	0.702622	1.35267	0.906231	2.01904
60	ebi-a-GCST90027457	Nl4IUa	outcome	|| id:ebi-a-GCST90027457	Weighted mode	15	0.302081	0.202369	0.157701	-0.0945634	0.698725	1.35267	0.90977	2.01119
61	ebi-a-GCST90027458	ZMgtEp	outcome	|| id:ebi-a-GCST90027458	MR Egger	13	0.103986	0.194563	0.603659	-0.277357	0.485328	1.10958	0.757784	1.62471
62	ebi-a-GCST90027458	ZMgtEp	outcome	|| id:ebi-a-GCST90027458	Weighted median	13	0.0476963	0.0768912	0.535054	-0.10301	0.198403	1.04885	0.902118	1.21945
63	ebi-a-GCST90027458	ZMgtEp	outcome	|| id:ebi-a-GCST90027458	Inverse variance weighted	13	0.0629279	0.0565122	0.265482	-0.047836	0.173692	1.06495	0.95329	1.18969
64	ebi-a-GCST90027458	ZMgtEp	outcome	|| id:ebi-a-GCST90027458	Simple mode	13	0.0774237	0.128861	0.559131	-0.175144	0.329992	1.0805	0.839336	1.39096
65	ebi-a-GCST90027458	ZMgtEp	outcome	|| id:ebi-a-GCST90027458	Weighted mode	13	0.0418912	0.118986	0.730892	-0.191322	0.275104	1.04278	0.825867	1.31667
66	ebi-a-GCST90027459	6nR40b	outcome	|| id:ebi-a-GCST90027459	MR Egger	18	0.137091	0.221711	0.545059	-0.297462	0.571643	1.14693	0.742701	1.77118
67	ebi-a-GCST90027459	6nR40b	outcome	|| id:ebi-a-GCST90027459	Weighted median	18	-0.059373	0.0934446	0.52518	-0.242524	0.123778	0.942355	0.784645	1.13177
68	ebi-a-GCST90027459	6nR40b	outcome	|| id:ebi-a-GCST90027459	Inverse variance weighted	18	0.0264594	0.0632196	0.675559	-0.0974511	0.15037	1.02681	0.907147	1.16226
69	ebi-a-GCST90027459	6nR40b	outcome	|| id:ebi-a-GCST90027459	Simple mode	18	-0.137336	0.17497	0.443307	-0.480278	0.205606	0.871677	0.618611	1.22827
70	ebi-a-GCST90027459	6nR40b	outcome	|| id:ebi-a-GCST90027459	Weighted mode	18	-0.133978	0.167568	0.435006	-0.46241	0.194455	0.87461	0.629764	1.21465
71	ebi-a-GCST90027460	A7LkWw	outcome	|| id:ebi-a-GCST90027460	MR Egger	16	0.554769	0.289409	0.0758894	-0.0124724	1.12201	1.74154	0.987605	3.07102
72	ebi-a-GCST90027460	A7LkWw	outcome	|| id:ebi-a-GCST90027460	Weighted median	16	0.0757385	0.104684	0.469375	-0.129442	0.280919	1.07868	0.878586	1.32435
73	ebi-a-GCST90027460	A7LkWw	outcome	|| id:ebi-a-GCST90027460	Inverse variance weighted	16	0.0287397	0.0828245	0.728595	-0.133596	0.191076	1.02916	0.874943	1.21055
74	ebi-a-GCST90027460	A7LkWw	outcome	|| id:ebi-a-GCST90027460	Simple mode	16	0.230274	0.218869	0.309404	-0.198709	0.659258	1.25895	0.819788	1.93336
75	ebi-a-GCST90027460	A7LkWw	outcome	|| id:ebi-a-GCST90027460	Weighted mode	16	0.242273	0.209271	0.265088	-0.167898	0.652445	1.27414	0.84544	1.92023
76	ebi-a-GCST90027461	wZTn6E	outcome	|| id:ebi-a-GCST90027461	MR Egger	13	-0.0407159	0.288172	0.890195	-0.605534	0.524102	0.960102	0.545783	1.68894
77	ebi-a-GCST90027461	wZTn6E	outcome	|| id:ebi-a-GCST90027461	Weighted median	13	-0.170338	0.112901	0.131364	-0.391623	0.0509469	0.84338	0.675959	1.05227
78	ebi-a-GCST90027461	wZTn6E	outcome	|| id:ebi-a-GCST90027461	Inverse variance weighted	13	-0.131601	0.0801399	0.100562	-0.288675	0.0254737	0.876691	0.749256	1.0258
79	ebi-a-GCST90027461	wZTn6E	outcome	|| id:ebi-a-GCST90027461	Simple mode	13	-0.27327	0.214349	0.226481	-0.693394	0.146853	0.760887	0.499877	1.15818
80	ebi-a-GCST90027461	wZTn6E	outcome	|| id:ebi-a-GCST90027461	Weighted mode	13	-0.314006	0.208769	0.158417	-0.723194	0.0951817	0.730515	0.4852	1.09986
81	ebi-a-GCST90027462	zYwj8U	outcome	|| id:ebi-a-GCST90027462	MR Egger	21	-0.046613	0.146782	0.754277	-0.334305	0.241079	0.954457	0.715836	1.27262
82	ebi-a-GCST90027462	zYwj8U	outcome	|| id:ebi-a-GCST90027462	Weighted median	21	0.0311691	0.0386034	0.419425	-0.0444935	0.106832	1.03166	0.956482	1.11275
83	ebi-a-GCST90027462	zYwj8U	outcome	|| id:ebi-a-GCST90027462	Inverse variance weighted	21	0.0114536	0.0288307	0.691168	-0.0450545	0.0679617	1.01152	0.955945	1.07032
84	ebi-a-GCST90027462	zYwj8U	outcome	|| id:ebi-a-GCST90027462	Simple mode	21	0.0855623	0.0798303	0.296573	-0.0709052	0.24203	1.08933	0.93155	1.27383
85	ebi-a-GCST90027462	zYwj8U	outcome	|| id:ebi-a-GCST90027462	Weighted mode	21	0.0855623	0.0750086	0.267471	-0.0614545	0.232579	1.08933	0.940396	1.26185
86	ebi-a-GCST90027463	iUrC9W	outcome	|| id:ebi-a-GCST90027463	MR Egger	9	0.0417706	0.609043	0.947239	-1.15195	1.23549	1.04266	0.316019	3.44008
87	ebi-a-GCST90027463	iUrC9W	outcome	|| id:ebi-a-GCST90027463	Weighted median	9	0.0306535	0.0738224	0.677971	-0.114038	0.175345	1.03113	0.892224	1.19166
88	ebi-a-GCST90027463	iUrC9W	outcome	|| id:ebi-a-GCST90027463	Inverse variance weighted	9	0.0354753	0.0559858	0.526311	-0.0742569	0.145207	1.03611	0.928433	1.15628
89	ebi-a-GCST90027463	iUrC9W	outcome	|| id:ebi-a-GCST90027463	Simple mode	9	0.0482965	0.125053	0.709411	-0.196808	0.293401	1.04948	0.821348	1.34098
90	ebi-a-GCST90027463	iUrC9W	outcome	|| id:ebi-a-GCST90027463	Weighted mode	9	0.0422124	0.123282	0.740868	-0.19942	0.283845	1.04312	0.819206	1.32823
91	ebi-a-GCST90027464	A7LkWw	outcome	|| id:ebi-a-GCST90027464	MR Egger	20	-0.107957	0.210117	0.613648	-0.519787	0.303874	0.897667	0.594647	1.3551
92	ebi-a-GCST90027464	A7LkWw	outcome	|| id:ebi-a-GCST90027464	Weighted median	20	0.055807	0.0689338	0.418185	-0.0793032	0.190917	1.05739	0.92376	1.21036
93	ebi-a-GCST90027464	A7LkWw	outcome	|| id:ebi-a-GCST90027464	Inverse variance weighted	20	0.00229272	0.0517245	0.964645	-0.0990874	0.103673	1.0023	0.905664	1.10924
94	ebi-a-GCST90027464	A7LkWw	outcome	|| id:ebi-a-GCST90027464	Simple mode	20	0.110749	0.129524	0.403178	-0.143117	0.364615	1.11711	0.866652	1.43996
95	ebi-a-GCST90027464	A7LkWw	outcome	|| id:ebi-a-GCST90027464	Weighted mode	20	0.110749	0.1354	0.42353	-0.154634	0.376132	1.11711	0.856728	1.45664
96	ebi-a-GCST90027465	FdAuyN	outcome	|| id:ebi-a-GCST90027465	MR Egger	13	-0.332432	0.283018	0.264959	-0.887148	0.222285	0.717178	0.411829	1.24893
97	ebi-a-GCST90027465	FdAuyN	outcome	|| id:ebi-a-GCST90027465	Weighted median	13	-0.109872	0.0889749	0.216882	-0.284263	0.0645191	0.895949	0.752569	1.06665
98	ebi-a-GCST90027465	FdAuyN	outcome	|| id:ebi-a-GCST90027465	Inverse variance weighted	13	-0.0452854	0.0665201	0.496012	-0.175665	0.085094	0.955725	0.838899	1.08882
99	ebi-a-GCST90027465	FdAuyN	outcome	|| id:ebi-a-GCST90027465	Simple mode	13	-0.121636	0.136392	0.390027	-0.388964	0.145693	0.885471	0.677759	1.15684
100	ebi-a-GCST90027465	FdAuyN	outcome	|| id:ebi-a-GCST90027465	Weighted mode	13	-0.124151	0.132319	0.366606	-0.383495	0.135194	0.883247	0.681475	1.14476
101	ebi-a-GCST90027466	trxOQr	outcome	|| id:ebi-a-GCST90027466	MR Egger	19	-0.169016	0.253251	0.513486	-0.665389	0.327357	0.844496	0.514074	1.3873
102	ebi-a-GCST90027466	trxOQr	outcome	|| id:ebi-a-GCST90027466	Weighted median	19	-0.139105	0.0809358	0.0856667	-0.29774	0.0195288	0.870136	0.742495	1.01972
103	ebi-a-GCST90027466	trxOQr	outcome	|| id:ebi-a-GCST90027466	Inverse variance weighted	19	-0.107347	0.0615618	0.0812061	-0.228008	0.0133139	0.898214	0.796118	1.0134
104	ebi-a-GCST90027466	trxOQr	outcome	|| id:ebi-a-GCST90027466	Simple mode	19	-0.145483	0.127217	0.267779	-0.394828	0.103862	0.864605	0.673796	1.10945
105	ebi-a-GCST90027466	trxOQr	outcome	|| id:ebi-a-GCST90027466	Weighted mode	19	-0.13214	0.13641	0.345533	-0.399504	0.135223	0.876218	0.670653	1.14479
106	ebi-a-GCST90027467	x25snK	outcome	|| id:ebi-a-GCST90027467	MR Egger	14	-0.164888	0.199004	0.423522	-0.554935	0.225159	0.847988	0.574109	1.25252
107	ebi-a-GCST90027467	x25snK	outcome	|| id:ebi-a-GCST90027467	Weighted median	14	-0.017544	0.0675548	0.795095	-0.149951	0.114863	0.982609	0.86075	1.12172
108	ebi-a-GCST90027467	x25snK	outcome	|| id:ebi-a-GCST90027467	Inverse variance weighted	14	-0.01447	0.0498944	0.771806	-0.112263	0.083323	0.985634	0.893809	1.08689
109	ebi-a-GCST90027467	x25snK	outcome	|| id:ebi-a-GCST90027467	Simple mode	14	0.0226381	0.102871	0.82924	-0.178989	0.224265	1.0229	0.836115	1.2514
110	ebi-a-GCST90027467	x25snK	outcome	|| id:ebi-a-GCST90027467	Weighted mode	14	-0.0793356	0.109817	0.482821	-0.294576	0.135905	0.92373	0.744847	1.14557
111	ebi-a-GCST90027468	yjZuua	outcome	|| id:ebi-a-GCST90027468	MR Egger	7	0.115068	0.291547	0.709352	-0.456365	0.686501	1.12195	0.633583	1.98675
112	ebi-a-GCST90027468	yjZuua	outcome	|| id:ebi-a-GCST90027468	Weighted median	7	0.0390131	0.077119	0.61294	-0.11214	0.190166	1.03978	0.893919	1.20945
113	ebi-a-GCST90027468	yjZuua	outcome	|| id:ebi-a-GCST90027468	Inverse variance weighted	7	0.0427856	0.0609801	0.482909	-0.0767354	0.162307	1.04371	0.926135	1.17622
114	ebi-a-GCST90027468	yjZuua	outcome	|| id:ebi-a-GCST90027468	Simple mode	7	0.0118971	0.117355	0.922554	-0.21812	0.241914	1.01197	0.804029	1.27368
115	ebi-a-GCST90027468	yjZuua	outcome	|| id:ebi-a-GCST90027468	Weighted mode	7	0.0179954	0.117515	0.883313	-0.212334	0.248324	1.01816	0.808695	1.28188
116	ebi-a-GCST90027469	QbII2T	outcome	|| id:ebi-a-GCST90027469	MR Egger	15	0.0575538	0.284626	0.842884	-0.500312	0.61542	1.05924	0.606341	1.85043
117	ebi-a-GCST90027469	QbII2T	outcome	|| id:ebi-a-GCST90027469	Weighted median	15	-0.0633172	0.100259	0.527688	-0.259824	0.13319	0.938646	0.771187	1.14247
118	ebi-a-GCST90027469	QbII2T	outcome	|| id:ebi-a-GCST90027469	Inverse variance weighted	15	-0.059024	0.0734486	0.421623	-0.202983	0.0849353	0.942684	0.816292	1.08865
119	ebi-a-GCST90027469	QbII2T	outcome	|| id:ebi-a-GCST90027469	Simple mode	15	-0.186473	0.179683	0.316961	-0.538651	0.165705	0.829881	0.583535	1.18023
120	ebi-a-GCST90027469	QbII2T	outcome	|| id:ebi-a-GCST90027469	Weighted mode	15	-0.167	0.166599	0.33316	-0.493534	0.159535	0.8462	0.610465	1.17296
121	ebi-a-GCST90027470	XYuF1u	outcome	|| id:ebi-a-GCST90027470	MR Egger	17	0.142969	0.306532	0.647624	-0.457833	0.743772	1.15369	0.632653	2.10386
122	ebi-a-GCST90027470	XYuF1u	outcome	|| id:ebi-a-GCST90027470	Weighted median	17	0.0424291	0.0994975	0.669792	-0.152586	0.237444	1.04334	0.858485	1.268
123	ebi-a-GCST90027470	XYuF1u	outcome	|| id:ebi-a-GCST90027470	Inverse variance weighted	17	0.0386757	0.0694656	0.577691	-0.0974769	0.174828	1.03943	0.907123	1.19104
124	ebi-a-GCST90027470	XYuF1u	outcome	|| id:ebi-a-GCST90027470	Simple mode	17	0.313133	0.197539	0.132492	-0.0740441	0.700309	1.3677	0.928631	2.01438
125	ebi-a-GCST90027470	XYuF1u	outcome	|| id:ebi-a-GCST90027470	Weighted mode	17	-0.166058	0.194152	0.405009	-0.546596	0.214479	0.846997	0.578917	1.23922
126	ebi-a-GCST90027471	KH0d8y	outcome	|| id:ebi-a-GCST90027471	MR Egger	10	0.960658	0.494993	0.0882442	-0.00952929	1.93084	2.61341	0.990516	6.89533
127	ebi-a-GCST90027471	KH0d8y	outcome	|| id:ebi-a-GCST90027471	Weighted median	10	0.215137	0.132054	0.103278	-0.0436881	0.473963	1.24003	0.957252	1.60635
128	ebi-a-GCST90027471	KH0d8y	outcome	|| id:ebi-a-GCST90027471	Inverse variance weighted	10	0.0396691	0.107195	0.711333	-0.170432	0.24977	1.04047	0.8433	1.28373
129	ebi-a-GCST90027471	KH0d8y	outcome	|| id:ebi-a-GCST90027471	Simple mode	10	0.28379	0.225613	0.240096	-0.158411	0.725991	1.32815	0.853499	2.06678
130	ebi-a-GCST90027471	KH0d8y	outcome	|| id:ebi-a-GCST90027471	Weighted mode	10	0.272787	0.21585	0.23806	-0.150279	0.695854	1.31362	0.860467	2.00542
131	ebi-a-GCST90027472	ap06XV	outcome	|| id:ebi-a-GCST90027472	MR Egger	4	0.0655026	0.502753	0.908261	-0.919894	1.0509	1.0677	0.398561	2.86022
132	ebi-a-GCST90027472	ap06XV	outcome	|| id:ebi-a-GCST90027472	Weighted median	4	0.0466188	0.101182	0.644984	-0.151698	0.244936	1.04772	0.859247	1.27754
133	ebi-a-GCST90027472	ap06XV	outcome	|| id:ebi-a-GCST90027472	Inverse variance weighted	4	0.048343	0.0855718	0.572114	-0.119378	0.216064	1.04953	0.887473	1.24118
134	ebi-a-GCST90027472	ap06XV	outcome	|| id:ebi-a-GCST90027472	Simple mode	4	0.0784865	0.127484	0.581677	-0.171382	0.328355	1.08165	0.842499	1.38868
135	ebi-a-GCST90027472	ap06XV	outcome	|| id:ebi-a-GCST90027472	Weighted mode	4	0.0234421	0.121616	0.859461	-0.214925	0.261809	1.02372	0.806602	1.29928
136	ebi-a-GCST90027473	0Q9njO	outcome	|| id:ebi-a-GCST90027473	MR Egger	7	0.325293	0.328219	0.367152	-0.318016	0.968602	1.38444	0.727591	2.63426
137	ebi-a-GCST90027473	0Q9njO	outcome	|| id:ebi-a-GCST90027473	Weighted median	7	0.229855	0.142165	0.105917	-0.0487876	0.508498	1.25842	0.952383	1.66279
138	ebi-a-GCST90027473	0Q9njO	outcome	|| id:ebi-a-GCST90027473	Inverse variance weighted	7	0.253686	0.108454	0.01933	0.0411155	0.466256	1.28877	1.04197	1.59402
139	ebi-a-GCST90027473	0Q9njO	outcome	|| id:ebi-a-GCST90027473	Simple mode	7	0.300948	0.219575	0.219563	-0.129419	0.731315	1.35114	0.878606	2.07781
140	ebi-a-GCST90027473	0Q9njO	outcome	|| id:ebi-a-GCST90027473	Weighted mode	7	0.265082	0.193178	0.219085	-0.113547	0.64371	1.30354	0.892662	1.90353
141	ebi-a-GCST90027474	6nR40b	outcome	|| id:ebi-a-GCST90027474	MR Egger	10	-0.257582	0.284688	0.39201	-0.815571	0.300406	0.772918	0.442387	1.35041
142	ebi-a-GCST90027474	6nR40b	outcome	|| id:ebi-a-GCST90027474	Weighted median	10	0.0533015	0.0870913	0.540525	-0.117397	0.224	1.05475	0.889232	1.25107
143	ebi-a-GCST90027474	6nR40b	outcome	|| id:ebi-a-GCST90027474	Inverse variance weighted	10	0.0921109	0.0626874	0.141733	-0.0307563	0.214978	1.09649	0.969712	1.23983
144	ebi-a-GCST90027474	6nR40b	outcome	|| id:ebi-a-GCST90027474	Simple mode	10	-0.0619635	0.152488	0.693979	-0.360841	0.236914	0.939917	0.69709	1.26733
145	ebi-a-GCST90027474	6nR40b	outcome	|| id:ebi-a-GCST90027474	Weighted mode	10	-0.0384147	0.131762	0.777242	-0.296668	0.219839	0.962314	0.74329	1.24588
146	ebi-a-GCST90027475	gMFGAi	outcome	|| id:ebi-a-GCST90027475	MR Egger	16	-0.355834	0.326709	0.294482	-0.996184	0.284515	0.700589	0.369286	1.32912
147	ebi-a-GCST90027475	gMFGAi	outcome	|| id:ebi-a-GCST90027475	Weighted median	16	0.0549793	0.0789704	0.486303	-0.0998028	0.209761	1.05652	0.905016	1.23338
148	ebi-a-GCST90027475	gMFGAi	outcome	|| id:ebi-a-GCST90027475	Inverse variance weighted	16	-0.0065312	0.0600332	0.913366	-0.124196	0.111134	0.99349	0.883207	1.11754
149	ebi-a-GCST90027475	gMFGAi	outcome	|| id:ebi-a-GCST90027475	Simple mode	16	0.0560914	0.136057	0.685978	-0.210581	0.322764	1.05769	0.810113	1.38094
150	ebi-a-GCST90027475	gMFGAi	outcome	|| id:ebi-a-GCST90027475	Weighted mode	16	0.0755965	0.133999	0.580986	-0.187042	0.338235	1.07853	0.829409	1.40247
151	ebi-a-GCST90027476	2Hjefc	outcome	|| id:ebi-a-GCST90027476	MR Egger	20	-0.230698	0.209565	0.285469	-0.641446	0.180049	0.793979	0.52653	1.19728
152	ebi-a-GCST90027476	2Hjefc	outcome	|| id:ebi-a-GCST90027476	Weighted median	20	0.00219139	0.0857065	0.979601	-0.165793	0.170176	1.00219	0.847221	1.18551
153	ebi-a-GCST90027476	2Hjefc	outcome	|| id:ebi-a-GCST90027476	Inverse variance weighted	20	0.0408313	0.0613375	0.505614	-0.0793901	0.161053	1.04168	0.923679	1.17475
154	ebi-a-GCST90027476	2Hjefc	outcome	|| id:ebi-a-GCST90027476	Simple mode	20	0.00780047	0.142754	0.956993	-0.271997	0.287598	1.00783	0.761857	1.33322
155	ebi-a-GCST90027476	2Hjefc	outcome	|| id:ebi-a-GCST90027476	Weighted mode	20	-0.00695451	0.128913	0.95754	-0.259624	0.245715	0.99307	0.771341	1.27854
156	ebi-a-GCST90027477	RVuWYg	outcome	|| id:ebi-a-GCST90027477	MR Egger	18	-0.0710885	0.15537	0.653431	-0.375613	0.233436	0.931379	0.686868	1.26293
157	ebi-a-GCST90027477	RVuWYg	outcome	|| id:ebi-a-GCST90027477	Weighted median	18	-0.00854214	0.0481881	0.859299	-0.102991	0.0859065	0.991494	0.902135	1.0897
158	ebi-a-GCST90027477	RVuWYg	outcome	|| id:ebi-a-GCST90027477	Inverse variance weighted	18	-0.0396463	0.0355906	0.265298	-0.109404	0.0301112	0.961129	0.896368	1.03057
159	ebi-a-GCST90027477	RVuWYg	outcome	|| id:ebi-a-GCST90027477	Simple mode	18	0.00322517	0.0826454	0.969326	-0.15876	0.16521	1.00323	0.853201	1.17964
160	ebi-a-GCST90027477	RVuWYg	outcome	|| id:ebi-a-GCST90027477	Weighted mode	18	0.0098271	0.0718125	0.892762	-0.130925	0.15058	1.00988	0.877283	1.16251
161	ebi-a-GCST90027478	wbCtSO	outcome	|| id:ebi-a-GCST90027478	MR Egger	18	-0.0284409	0.210049	0.893984	-0.440138	0.383256	0.97196	0.643948	1.46705
162	ebi-a-GCST90027478	wbCtSO	outcome	|| id:ebi-a-GCST90027478	Weighted median	18	-0.0302762	0.0653395	0.643101	-0.158342	0.0977892	0.970178	0.853558	1.10273
163	ebi-a-GCST90027478	wbCtSO	outcome	|| id:ebi-a-GCST90027478	Inverse variance weighted	18	0.000733194	0.0480155	0.987817	-0.0933771	0.0948435	1.00073	0.91085	1.09949
164	ebi-a-GCST90027478	wbCtSO	outcome	|| id:ebi-a-GCST90027478	Simple mode	18	-0.0550199	0.113647	0.63447	-0.277767	0.167728	0.946466	0.757473	1.18261
165	ebi-a-GCST90027478	wbCtSO	outcome	|| id:ebi-a-GCST90027478	Weighted mode	18	-0.0453749	0.112899	0.69276	-0.266657	0.175907	0.955639	0.765936	1.19233
166	ebi-a-GCST90027479	zV4hhX	outcome	|| id:ebi-a-GCST90027479	MR Egger	22	0.378704	0.271754	0.178746	-0.153934	0.911342	1.46039	0.857328	2.48766
167	ebi-a-GCST90027479	zV4hhX	outcome	|| id:ebi-a-GCST90027479	Weighted median	22	0.0414898	0.0817763	0.611904	-0.118792	0.201771	1.04236	0.887993	1.22357
168	ebi-a-GCST90027479	zV4hhX	outcome	|| id:ebi-a-GCST90027479	Inverse variance weighted	22	0.0533198	0.0602477	0.376151	-0.0647656	0.171405	1.05477	0.937287	1.18697
169	ebi-a-GCST90027479	zV4hhX	outcome	|| id:ebi-a-GCST90027479	Simple mode	22	0.00328693	0.144512	0.982068	-0.279956	0.28653	1.00329	0.755817	1.3318
170	ebi-a-GCST90027479	zV4hhX	outcome	|| id:ebi-a-GCST90027479	Weighted mode	22	0.0291843	0.133559	0.82914	-0.232592	0.290961	1.02961	0.792477	1.33771
171	ebi-a-GCST90027480	MjTcoA	outcome	|| id:ebi-a-GCST90027480	MR Egger	19	0.284304	0.246879	0.265427	-0.199578	0.768186	1.32884	0.819076	2.15585
172	ebi-a-GCST90027480	MjTcoA	outcome	|| id:ebi-a-GCST90027480	Weighted median	19	-0.0258586	0.090827	0.775873	-0.203879	0.152162	0.974473	0.815561	1.16435
173	ebi-a-GCST90027480	MjTcoA	outcome	|| id:ebi-a-GCST90027480	Inverse variance weighted	19	0.000682533	0.0672391	0.991901	-0.131106	0.132471	1.00068	0.877125	1.14165
174	ebi-a-GCST90027480	MjTcoA	outcome	|| id:ebi-a-GCST90027480	Simple mode	19	-0.184067	0.178524	0.316173	-0.533975	0.16584	0.83188	0.58627	1.18038
175	ebi-a-GCST90027480	MjTcoA	outcome	|| id:ebi-a-GCST90027480	Weighted mode	19	-0.181105	0.168155	0.295696	-0.510689	0.148478	0.834347	0.600082	1.16007
176	ebi-a-GCST90027481	EZKTX7	outcome	|| id:ebi-a-GCST90027481	MR Egger	16	0.156473	0.308551	0.619964	-0.448288	0.761233	1.16938	0.638721	2.14091
177	ebi-a-GCST90027481	EZKTX7	outcome	|| id:ebi-a-GCST90027481	Weighted median	16	-0.0447691	0.106219	0.673405	-0.252958	0.16342	0.956218	0.7765	1.17753
178	ebi-a-GCST90027481	EZKTX7	outcome	|| id:ebi-a-GCST90027481	Inverse variance weighted	16	-0.108101	0.0826816	0.191066	-0.270157	0.0539553	0.897537	0.76326	1.05544
179	ebi-a-GCST90027481	EZKTX7	outcome	|| id:ebi-a-GCST90027481	Simple mode	16	0.118924	0.210711	0.580828	-0.294069	0.531917	1.12628	0.745225	1.70219
180	ebi-a-GCST90027481	EZKTX7	outcome	|| id:ebi-a-GCST90027481	Weighted mode	16	0.095986	0.194737	0.62922	-0.285698	0.47767	1.10074	0.751489	1.61231
181	ebi-a-GCST90027482	trxOQr	outcome	|| id:ebi-a-GCST90027482	MR Egger	21	0.164328	0.239739	0.501341	-0.30556	0.634216	1.1786	0.73671	1.88554
182	ebi-a-GCST90027482	trxOQr	outcome	|| id:ebi-a-GCST90027482	Weighted median	21	-0.056269	0.0842777	0.50435	-0.221453	0.108915	0.945285	0.801353	1.11507
183	ebi-a-GCST90027482	trxOQr	outcome	|| id:ebi-a-GCST90027482	Inverse variance weighted	21	-0.029756	0.0603935	0.622223	-0.148127	0.0886153	0.970682	0.862321	1.09266
184	ebi-a-GCST90027482	trxOQr	outcome	|| id:ebi-a-GCST90027482	Simple mode	21	-0.0962811	0.149555	0.527029	-0.389408	0.196846	0.908209	0.677458	1.21756
185	ebi-a-GCST90027482	trxOQr	outcome	|| id:ebi-a-GCST90027482	Weighted mode	21	-0.106507	0.160223	0.513806	-0.420544	0.20753	0.898968	0.656689	1.23063
186	ebi-a-GCST90027483	fylDa5	outcome	|| id:ebi-a-GCST90027483	MR Egger	13	0.56416	0.43011	0.21635	-0.278856	1.40718	1.75797	0.756649	4.0844
187	ebi-a-GCST90027483	fylDa5	outcome	|| id:ebi-a-GCST90027483	Weighted median	13	0.188733	0.112028	0.0920458	-0.0308408	0.408307	1.20772	0.96963	1.50427
188	ebi-a-GCST90027483	fylDa5	outcome	|| id:ebi-a-GCST90027483	Inverse variance weighted	13	0.149825	0.0772455	0.0524291	-0.0015763	0.301226	1.16163	0.998425	1.35151
189	ebi-a-GCST90027483	fylDa5	outcome	|| id:ebi-a-GCST90027483	Simple mode	13	0.208819	0.188969	0.290804	-0.16156	0.579198	1.23222	0.850816	1.78461
190	ebi-a-GCST90027483	fylDa5	outcome	|| id:ebi-a-GCST90027483	Weighted mode	13	0.223534	0.212137	0.312765	-0.192255	0.639324	1.25049	0.825096	1.8952
191	ebi-a-GCST90027484	EZKTX7	outcome	|| id:ebi-a-GCST90027484	MR Egger	21	-0.0197572	0.275842	0.943649	-0.560408	0.520893	0.980437	0.570976	1.68353
192	ebi-a-GCST90027484	EZKTX7	outcome	|| id:ebi-a-GCST90027484	Weighted median	21	0.0513822	0.0858087	0.549307	-0.116803	0.219567	1.05273	0.889761	1.24554
193	ebi-a-GCST90027484	EZKTX7	outcome	|| id:ebi-a-GCST90027484	Inverse variance weighted	21	-0.0162718	0.0619814	0.792915	-0.137755	0.105212	0.98386	0.871312	1.11095
194	ebi-a-GCST90027484	EZKTX7	outcome	|| id:ebi-a-GCST90027484	Simple mode	21	0.0408066	0.152476	0.791728	-0.258047	0.33966	1.04165	0.772559	1.40447
195	ebi-a-GCST90027484	EZKTX7	outcome	|| id:ebi-a-GCST90027484	Weighted mode	21	0.0739382	0.145708	0.617397	-0.21165	0.359527	1.07674	0.809248	1.43265
196	ebi-a-GCST90027485	Nl4IUa	outcome	|| id:ebi-a-GCST90027485	MR Egger	20	-0.383091	0.362893	0.305088	-1.09436	0.328179	0.681751	0.334753	1.38844
197	ebi-a-GCST90027485	Nl4IUa	outcome	|| id:ebi-a-GCST90027485	Weighted median	20	0.00990855	0.0916992	0.913952	-0.169822	0.189639	1.00996	0.843815	1.20881
198	ebi-a-GCST90027485	Nl4IUa	outcome	|| id:ebi-a-GCST90027485	Inverse variance weighted	20	-0.0111891	0.0677117	0.86875	-0.143904	0.121526	0.988873	0.865971	1.12922
199	ebi-a-GCST90027485	Nl4IUa	outcome	|| id:ebi-a-GCST90027485	Simple mode	20	0.0713319	0.152917	0.646179	-0.228385	0.371048	1.07394	0.795818	1.44925
200	ebi-a-GCST90027485	Nl4IUa	outcome	|| id:ebi-a-GCST90027485	Weighted mode	20	0.0541367	0.152777	0.726979	-0.245307	0.35358	1.05563	0.782464	1.42416
201	ebi-a-GCST90027486	QbII2T	outcome	|| id:ebi-a-GCST90027486	MR Egger	13	0.116925	0.166919	0.498169	-0.210235	0.444086	1.12404	0.810394	1.55906
202	ebi-a-GCST90027486	QbII2T	outcome	|| id:ebi-a-GCST90027486	Weighted median	13	0.000294169	0.0506483	0.995366	-0.0989765	0.0995649	1.00029	0.905764	1.10469
203	ebi-a-GCST90027486	QbII2T	outcome	|| id:ebi-a-GCST90027486	Inverse variance weighted	13	0.0063388	0.036992	0.863944	-0.0661655	0.078843	1.00636	0.935976	1.08203
204	ebi-a-GCST90027486	QbII2T	outcome	|| id:ebi-a-GCST90027486	Simple mode	13	0.00871722	0.0843277	0.919374	-0.156565	0.174	1.00876	0.855076	1.19005
205	ebi-a-GCST90027486	QbII2T	outcome	|| id:ebi-a-GCST90027486	Weighted mode	13	0.0237183	0.0865034	0.788602	-0.145828	0.193265	1.024	0.864306	1.2132
206	ebi-a-GCST90027487	6nR40b	outcome	|| id:ebi-a-GCST90027487	MR Egger	18	0.117398	0.142278	0.421428	-0.161466	0.396263	1.12457	0.850895	1.48626
207	ebi-a-GCST90027487	6nR40b	outcome	|| id:ebi-a-GCST90027487	Weighted median	18	0.0127598	0.0559291	0.819536	-0.0968612	0.122381	1.01284	0.907682	1.13018
208	ebi-a-GCST90027487	6nR40b	outcome	|| id:ebi-a-GCST90027487	Inverse variance weighted	18	0.00654588	0.0387873	0.865983	-0.0694773	0.082569	1.00657	0.932881	1.08607
209	ebi-a-GCST90027487	6nR40b	outcome	|| id:ebi-a-GCST90027487	Simple mode	18	0.00551521	0.0989629	0.956207	-0.188452	0.199482	1.00553	0.82824	1.22077
210	ebi-a-GCST90027487	6nR40b	outcome	|| id:ebi-a-GCST90027487	Weighted mode	18	0.00371698	0.088301	0.966914	-0.169353	0.176787	1.00372	0.844211	1.19338
211	ebi-a-GCST90027488	BT27zX	outcome	|| id:ebi-a-GCST90027488	MR Egger	16	-0.0917729	0.276475	0.744852	-0.633663	0.450118	0.912312	0.530644	1.5685
212	ebi-a-GCST90027488	BT27zX	outcome	|| id:ebi-a-GCST90027488	Weighted median	16	0.00557359	0.0972287	0.954287	-0.184995	0.196142	1.00559	0.831109	1.2167
213	ebi-a-GCST90027488	BT27zX	outcome	|| id:ebi-a-GCST90027488	Inverse variance weighted	16	-0.0262465	0.0711608	0.712251	-0.165722	0.113229	0.974095	0.847282	1.11989
214	ebi-a-GCST90027488	BT27zX	outcome	|| id:ebi-a-GCST90027488	Simple mode	16	0.0416992	0.1739	0.813741	-0.299146	0.382544	1.04258	0.741451	1.46601
215	ebi-a-GCST90027488	BT27zX	outcome	|| id:ebi-a-GCST90027488	Weighted mode	16	0.0390865	0.16087	0.81132	-0.276219	0.354392	1.03986	0.758647	1.42531
216	ebi-a-GCST90027489	8RtYry	outcome	|| id:ebi-a-GCST90027489	MR Egger	15	0.026548	0.137883	0.850294	-0.243702	0.296798	1.0269	0.783721	1.34554
217	ebi-a-GCST90027489	8RtYry	outcome	|| id:ebi-a-GCST90027489	Weighted median	15	0.0430198	0.0442711	0.331182	-0.0437516	0.129791	1.04396	0.957192	1.13859
218	ebi-a-GCST90027489	8RtYry	outcome	|| id:ebi-a-GCST90027489	Inverse variance weighted	15	0.0200931	0.0341086	0.555798	-0.0467596	0.0869459	1.0203	0.954317	1.09084
219	ebi-a-GCST90027489	8RtYry	outcome	|| id:ebi-a-GCST90027489	Simple mode	15	0.0556775	0.0784094	0.48931	-0.0980049	0.20936	1.05726	0.906644	1.23289
220	ebi-a-GCST90027489	8RtYry	outcome	|| id:ebi-a-GCST90027489	Weighted mode	15	0.0525495	0.0820302	0.532121	-0.10823	0.213329	1.05395	0.897421	1.23779
221	ebi-a-GCST90027490	eKlMUw	outcome	|| id:ebi-a-GCST90027490	MR Egger	17	0.331014	0.26443	0.22981	-0.187268	0.849297	1.39238	0.829221	2.338
222	ebi-a-GCST90027490	eKlMUw	outcome	|| id:ebi-a-GCST90027490	Weighted median	17	0.0362338	0.092808	0.696228	-0.14567	0.218138	1.0369	0.864443	1.24376
223	ebi-a-GCST90027490	eKlMUw	outcome	|| id:ebi-a-GCST90027490	Inverse variance weighted	17	0.0543828	0.0672689	0.418838	-0.0774643	0.18623	1.05589	0.92546	1.2047
224	ebi-a-GCST90027490	eKlMUw	outcome	|| id:ebi-a-GCST90027490	Simple mode	17	-0.0203327	0.161105	0.90114	-0.336098	0.295433	0.979873	0.714553	1.34371
225	ebi-a-GCST90027490	eKlMUw	outcome	|| id:ebi-a-GCST90027490	Weighted mode	17	-0.00387371	0.16289	0.981321	-0.323139	0.315391	0.996134	0.723873	1.3708
226	ebi-a-GCST90027491	7lkanb	outcome	|| id:ebi-a-GCST90027491	MR Egger	16	0.152111	0.375081	0.691209	-0.583048	0.88727	1.16429	0.558195	2.42849
227	ebi-a-GCST90027491	7lkanb	outcome	|| id:ebi-a-GCST90027491	Weighted median	16	0.0213339	0.103617	0.836876	-0.181756	0.224424	1.02156	0.833805	1.2516
228	ebi-a-GCST90027491	7lkanb	outcome	|| id:ebi-a-GCST90027491	Inverse variance weighted	16	-0.0382479	0.0823862	0.642468	-0.199725	0.123229	0.962474	0.818956	1.13114
229	ebi-a-GCST90027491	7lkanb	outcome	|| id:ebi-a-GCST90027491	Simple mode	16	-0.306071	0.239552	0.220783	-0.775594	0.163451	0.736334	0.46043	1.17757
230	ebi-a-GCST90027491	7lkanb	outcome	|| id:ebi-a-GCST90027491	Weighted mode	16	0.243471	0.216635	0.278729	-0.181132	0.668075	1.27567	0.834325	1.95048
231	ebi-a-GCST90027492	R9YEnr	outcome	|| id:ebi-a-GCST90027492	MR Egger	10	0.534809	0.372824	0.189346	-0.195925	1.26554	1.70712	0.822074	3.54502
232	ebi-a-GCST90027492	R9YEnr	outcome	|| id:ebi-a-GCST90027492	Weighted median	10	-0.185628	0.121125	0.125391	-0.423032	0.0517769	0.830583	0.655058	1.05314
233	ebi-a-GCST90027492	R9YEnr	outcome	|| id:ebi-a-GCST90027492	Inverse variance weighted	10	-0.106813	0.105905	0.313176	-0.314387	0.10076	0.898693	0.730236	1.10601
234	ebi-a-GCST90027492	R9YEnr	outcome	|| id:ebi-a-GCST90027492	Simple mode	10	-0.355157	0.266919	0.216053	-0.878319	0.168004	0.701063	0.415481	1.18294
235	ebi-a-GCST90027492	R9YEnr	outcome	|| id:ebi-a-GCST90027492	Weighted mode	10	-0.355157	0.287246	0.247595	-0.918159	0.207845	0.701063	0.399253	1.23102
236	ebi-a-GCST90027493	xM8jTs	outcome	|| id:ebi-a-GCST90027493	MR Egger	10	-0.0677606	0.106293	0.541616	-0.276094	0.140573	0.934484	0.758742	1.15093
237	ebi-a-GCST90027493	xM8jTs	outcome	|| id:ebi-a-GCST90027493	Weighted median	10	0.0434064	0.0368623	0.238984	-0.0288436	0.115656	1.04436	0.971568	1.12261
238	ebi-a-GCST90027493	xM8jTs	outcome	|| id:ebi-a-GCST90027493	Inverse variance weighted	10	0.0533287	0.0306796	0.0821671	-0.00680324	0.113461	1.05478	0.99322	1.12015
239	ebi-a-GCST90027493	xM8jTs	outcome	|| id:ebi-a-GCST90027493	Simple mode	10	0.0395243	0.0652577	0.559699	-0.0883808	0.167429	1.04032	0.915412	1.18226
240	ebi-a-GCST90027493	xM8jTs	outcome	|| id:ebi-a-GCST90027493	Weighted mode	10	0.0178815	0.0570654	0.761154	-0.0939666	0.12973	1.01804	0.910313	1.13852
241	ebi-a-GCST90027494	Nb73qS	outcome	|| id:ebi-a-GCST90027494	MR Egger	11	0.137042	0.214301	0.538443	-0.282988	0.557073	1.14688	0.753528	1.74556
242	ebi-a-GCST90027494	Nb73qS	outcome	|| id:ebi-a-GCST90027494	Weighted median	11	-0.00218381	0.0693624	0.974883	-0.138134	0.133766	0.997819	0.870982	1.14313
243	ebi-a-GCST90027494	Nb73qS	outcome	|| id:ebi-a-GCST90027494	Inverse variance weighted	11	-0.0180406	0.0549075	0.742485	-0.125659	0.0895781	0.982121	0.881915	1.09371
244	ebi-a-GCST90027494	Nb73qS	outcome	|| id:ebi-a-GCST90027494	Simple mode	11	0.0112715	0.0981193	0.910818	-0.181042	0.203585	1.01134	0.8344	1.22579
245	ebi-a-GCST90027494	Nb73qS	outcome	|| id:ebi-a-GCST90027494	Weighted mode	11	0.0112715	0.0963144	0.909155	-0.177505	0.200048	1.01134	0.837357	1.22146
246	ebi-a-GCST90027495	KvdE4D	outcome	|| id:ebi-a-GCST90027495	MR Egger	21	-0.161835	0.264211	0.547455	-0.679688	0.356019	0.850582	0.506775	1.42763
247	ebi-a-GCST90027495	KvdE4D	outcome	|| id:ebi-a-GCST90027495	Weighted median	21	-0.0424826	0.0797106	0.594061	-0.198715	0.11375	0.958407	0.819783	1.12047
248	ebi-a-GCST90027495	KvdE4D	outcome	|| id:ebi-a-GCST90027495	Inverse variance weighted	21	-0.052925	0.0588098	0.368155	-0.168192	0.0623422	0.948451	0.845191	1.06433
249	ebi-a-GCST90027495	KvdE4D	outcome	|| id:ebi-a-GCST90027495	Simple mode	21	-0.0640841	0.161923	0.696465	-0.381452	0.253284	0.937926	0.682869	1.28825
250	ebi-a-GCST90027495	KvdE4D	outcome	|| id:ebi-a-GCST90027495	Weighted mode	21	-0.0436384	0.154982	0.781165	-0.347402	0.260125	0.9573	0.706521	1.29709
251	ebi-a-GCST90027496	XYuF1u	outcome	|| id:ebi-a-GCST90027496	MR Egger	7	-0.0964655	0.212088	0.668293	-0.512157	0.319226	0.908041	0.599201	1.37606
252	ebi-a-GCST90027496	XYuF1u	outcome	|| id:ebi-a-GCST90027496	Weighted median	7	-0.116862	0.0702992	0.0964421	-0.254648	0.0209244	0.889708	0.775189	1.02114
253	ebi-a-GCST90027496	XYuF1u	outcome	|| id:ebi-a-GCST90027496	Inverse variance weighted	7	-0.0476154	0.0650134	0.463928	-0.175042	0.0798108	0.9535	0.839422	1.08308
254	ebi-a-GCST90027496	XYuF1u	outcome	|| id:ebi-a-GCST90027496	Simple mode	7	-0.151382	0.101168	0.185203	-0.349672	0.0469082	0.859519	0.704919	1.04803
255	ebi-a-GCST90027496	XYuF1u	outcome	|| id:ebi-a-GCST90027496	Weighted mode	7	-0.143011	0.0937246	0.177891	-0.326712	0.0406889	0.866744	0.721292	1.04153
256	ebi-a-GCST90027497	zFDXMQ	outcome	|| id:ebi-a-GCST90027497	MR Egger	11	-0.571032	0.540493	0.318272	-1.6304	0.488334	0.564942	0.195852	1.6296
257	ebi-a-GCST90027497	zFDXMQ	outcome	|| id:ebi-a-GCST90027497	Weighted median	11	-0.0243341	0.12852	0.849826	-0.276233	0.227565	0.97596	0.758636	1.25554
258	ebi-a-GCST90027497	zFDXMQ	outcome	|| id:ebi-a-GCST90027497	Inverse variance weighted	11	-0.199136	0.109961	0.0701451	-0.414659	0.0163872	0.819438	0.660565	1.01652
259	ebi-a-GCST90027497	zFDXMQ	outcome	|| id:ebi-a-GCST90027497	Simple mode	11	0.0982362	0.252702	0.705615	-0.397061	0.593533	1.10322	0.672293	1.81037
260	ebi-a-GCST90027497	zFDXMQ	outcome	|| id:ebi-a-GCST90027497	Weighted mode	11	0.080944	0.219093	0.719495	-0.348477	0.510365	1.08431	0.705762	1.6659
261	ebi-a-GCST90027498	8RtYry	outcome	|| id:ebi-a-GCST90027498	MR Egger	14	-0.752679	0.262861	0.0142631	-1.26789	-0.237473	0.471103	0.281426	0.788618
262	ebi-a-GCST90027498	8RtYry	outcome	|| id:ebi-a-GCST90027498	Weighted median	14	-0.0837748	0.0935241	0.370383	-0.267082	0.0995324	0.919638	0.76561	1.10465
263	ebi-a-GCST90027498	8RtYry	outcome	|| id:ebi-a-GCST90027498	Inverse variance weighted	14	-0.0928595	0.0684701	0.175034	-0.227061	0.041342	0.911322	0.796872	1.04221
264	ebi-a-GCST90027498	8RtYry	outcome	|| id:ebi-a-GCST90027498	Simple mode	14	0.0288069	0.184549	0.878357	-0.332909	0.390523	1.02923	0.716835	1.47775
265	ebi-a-GCST90027498	8RtYry	outcome	|| id:ebi-a-GCST90027498	Weighted mode	14	0.0288069	0.194618	0.8846	-0.352645	0.410258	1.02923	0.702827	1.50721
266	ebi-a-GCST90027499	yjZuua	outcome	|| id:ebi-a-GCST90027499	MR Egger	16	-0.104673	0.183701	0.577842	-0.464728	0.255382	0.900619	0.628306	1.29095
267	ebi-a-GCST90027499	yjZuua	outcome	|| id:ebi-a-GCST90027499	Weighted median	16	0.000731728	0.0675398	0.991356	-0.131646	0.13311	1.00073	0.876651	1.14238
268	ebi-a-GCST90027499	yjZuua	outcome	|| id:ebi-a-GCST90027499	Inverse variance weighted	16	-0.0287649	0.0495778	0.561782	-0.125937	0.0684076	0.971645	0.88167	1.0708
269	ebi-a-GCST90027499	yjZuua	outcome	|| id:ebi-a-GCST90027499	Simple mode	16	0.0703613	0.110462	0.533745	-0.146145	0.286867	1.0729	0.864033	1.33225
270	ebi-a-GCST90027499	yjZuua	outcome	|| id:ebi-a-GCST90027499	Weighted mode	16	0.0464682	0.106789	0.669656	-0.162838	0.255774	1.04756	0.849729	1.29146
271	ebi-a-GCST90027500	rYKnET	outcome	|| id:ebi-a-GCST90027500	MR Egger	16	0.124311	0.13896	0.386131	-0.14805	0.396673	1.13237	0.862388	1.48687
272	ebi-a-GCST90027500	rYKnET	outcome	|| id:ebi-a-GCST90027500	Weighted median	16	-0.0245041	0.0431633	0.570234	-0.109104	0.060096	0.975794	0.896637	1.06194
273	ebi-a-GCST90027500	rYKnET	outcome	|| id:ebi-a-GCST90027500	Inverse variance weighted	16	-0.0276871	0.0325864	0.395518	-0.0915565	0.0361822	0.972693	0.91251	1.03684
274	ebi-a-GCST90027500	rYKnET	outcome	|| id:ebi-a-GCST90027500	Simple mode	16	-0.0315156	0.0685835	0.65245	-0.165939	0.102908	0.968976	0.847098	1.10839
275	ebi-a-GCST90027500	rYKnET	outcome	|| id:ebi-a-GCST90027500	Weighted mode	16	-0.0264202	0.066443	0.696499	-0.156649	0.103808	0.973926	0.855005	1.10939
276	ebi-a-GCST90027501	mg88SA	outcome	|| id:ebi-a-GCST90027501	MR Egger	19	0.0484911	0.291667	0.869917	-0.523175	0.620157	1.04969	0.592636	1.85922
277	ebi-a-GCST90027501	mg88SA	outcome	|| id:ebi-a-GCST90027501	Weighted median	19	-0.0126105	0.0881732	0.886275	-0.18543	0.160209	0.987469	0.830747	1.17376
278	ebi-a-GCST90027501	mg88SA	outcome	|| id:ebi-a-GCST90027501	Inverse variance weighted	19	0.0642321	0.0636269	0.312729	-0.0604766	0.188941	1.06634	0.941316	1.20797
279	ebi-a-GCST90027501	mg88SA	outcome	|| id:ebi-a-GCST90027501	Simple mode	19	-0.0489543	0.170113	0.776806	-0.382375	0.284467	0.952225	0.682239	1.32905
280	ebi-a-GCST90027501	mg88SA	outcome	|| id:ebi-a-GCST90027501	Weighted mode	19	-0.0415323	0.162785	0.801511	-0.360591	0.277526	0.959318	0.697264	1.31986
281	ebi-a-GCST90027502	zV4hhX	outcome	|| id:ebi-a-GCST90027502	MR Egger	19	-0.349687	0.299218	0.258663	-0.936154	0.236779	0.704908	0.392133	1.26716
282	ebi-a-GCST90027502	zV4hhX	outcome	|| id:ebi-a-GCST90027502	Weighted median	19	0.0114385	0.0904576	0.899374	-0.165858	0.188735	1.0115	0.847166	1.20772
283	ebi-a-GCST90027502	zV4hhX	outcome	|| id:ebi-a-GCST90027502	Inverse variance weighted	19	-0.000842628	0.065432	0.989725	-0.129089	0.127404	0.999158	0.878895	1.13588
284	ebi-a-GCST90027502	zV4hhX	outcome	|| id:ebi-a-GCST90027502	Simple mode	19	0.00711775	0.170142	0.967091	-0.326361	0.340596	1.00714	0.721545	1.40579
285	ebi-a-GCST90027502	zV4hhX	outcome	|| id:ebi-a-GCST90027502	Weighted mode	19	0.016412	0.160811	0.919839	-0.298778	0.331602	1.01655	0.741724	1.3932
286	ebi-a-GCST90027503	ZMgtEp	outcome	|| id:ebi-a-GCST90027503	MR Egger	19	-0.231888	0.235724	0.339043	-0.693906	0.23013	0.793035	0.499621	1.25876
287	ebi-a-GCST90027503	ZMgtEp	outcome	|| id:ebi-a-GCST90027503	Weighted median	19	-0.200325	0.0818939	0.0144389	-0.360837	-0.0398131	0.818465	0.697093	0.960969
288	ebi-a-GCST90027503	ZMgtEp	outcome	|| id:ebi-a-GCST90027503	Inverse variance weighted	19	-0.16245	0.0605709	0.00731882	-0.281169	-0.0437309	0.850059	0.754901	0.957212
289	ebi-a-GCST90027503	ZMgtEp	outcome	|| id:ebi-a-GCST90027503	Simple mode	19	-0.202159	0.14694	0.185764	-0.490161	0.085843	0.816965	0.612528	1.08964
290	ebi-a-GCST90027503	ZMgtEp	outcome	|| id:ebi-a-GCST90027503	Weighted mode	19	-0.243209	0.134748	0.0878449	-0.507315	0.0208975	0.784108	0.60211	1.02112
291	ebi-a-GCST90027504	YeuuON	outcome	|| id:ebi-a-GCST90027504	MR Egger	18	0.0268086	0.2596	0.919033	-0.482007	0.535624	1.02717	0.617543	1.70851
292	ebi-a-GCST90027504	YeuuON	outcome	|| id:ebi-a-GCST90027504	Weighted median	18	-0.00358411	0.0877809	0.967431	-0.175635	0.168466	0.996422	0.838924	1.18349
293	ebi-a-GCST90027504	YeuuON	outcome	|| id:ebi-a-GCST90027504	Inverse variance weighted	18	0.0218511	0.0652833	0.737842	-0.106104	0.149806	1.02209	0.899331	1.16161
294	ebi-a-GCST90027504	YeuuON	outcome	|| id:ebi-a-GCST90027504	Simple mode	18	-0.000579172	0.14758	0.996914	-0.289836	0.288678	0.999421	0.748386	1.33466
295	ebi-a-GCST90027504	YeuuON	outcome	|| id:ebi-a-GCST90027504	Weighted mode	18	0.0143238	0.146373	0.92319	-0.272568	0.301215	1.01443	0.761422	1.3515
296	ebi-a-GCST90027505	EKOMlM	outcome	|| id:ebi-a-GCST90027505	MR Egger	13	0.0590847	0.339645	0.865057	-0.606619	0.724788	1.06087	0.545191	2.06429
297	ebi-a-GCST90027505	EKOMlM	outcome	|| id:ebi-a-GCST90027505	Weighted median	13	0.199804	0.112778	0.0764516	-0.0212411	0.42085	1.22116	0.978983	1.52326
298	ebi-a-GCST90027505	EKOMlM	outcome	|| id:ebi-a-GCST90027505	Inverse variance weighted	13	0.107007	0.0798687	0.180313	-0.0495353	0.26355	1.11294	0.951672	1.30154
299	ebi-a-GCST90027505	EKOMlM	outcome	|| id:ebi-a-GCST90027505	Simple mode	13	0.26315	0.195568	0.203316	-0.120163	0.646464	1.30102	0.886776	1.90878
300	ebi-a-GCST90027505	EKOMlM	outcome	|| id:ebi-a-GCST90027505	Weighted mode	13	0.259998	0.193769	0.204503	-0.11979	0.639785	1.29693	0.887107	1.89607
301	ebi-a-GCST90027506	trxOQr	outcome	|| id:ebi-a-GCST90027506	MR Egger	28	-0.122656	0.247972	0.625011	-0.608681	0.363369	0.884568	0.544068	1.43817
302	ebi-a-GCST90027506	trxOQr	outcome	|| id:ebi-a-GCST90027506	Weighted median	28	0.00773294	0.0715993	0.913993	-0.132602	0.148068	1.00776	0.875814	1.15959
303	ebi-a-GCST90027506	trxOQr	outcome	|| id:ebi-a-GCST90027506	Inverse variance weighted	28	-0.00360002	0.0528165	0.945658	-0.10712	0.0999203	0.996406	0.898418	1.10508
304	ebi-a-GCST90027506	trxOQr	outcome	|| id:ebi-a-GCST90027506	Simple mode	28	0.027114	0.139228	0.84705	-0.245772	0.3	1.02748	0.7821	1.34986
305	ebi-a-GCST90027506	trxOQr	outcome	|| id:ebi-a-GCST90027506	Weighted mode	28	0.0242125	0.139395	0.863399	-0.249001	0.297427	1.02451	0.779579	1.34639
306	ebi-a-GCST90027507	YeuuON	outcome	|| id:ebi-a-GCST90027507	MR Egger	13	0.143607	0.322959	0.665187	-0.489392	0.776606	1.15443	0.612999	2.17408
307	ebi-a-GCST90027507	YeuuON	outcome	|| id:ebi-a-GCST90027507	Weighted median	13	0.0890784	0.108475	0.411541	-0.123533	0.30169	1.09317	0.883792	1.35214
308	ebi-a-GCST90027507	YeuuON	outcome	|| id:ebi-a-GCST90027507	Inverse variance weighted	13	0.0236222	0.0776718	0.76103	-0.128615	0.175859	1.0239	0.879313	1.19227
309	ebi-a-GCST90027507	YeuuON	outcome	|| id:ebi-a-GCST90027507	Simple mode	13	0.123173	0.193989	0.53738	-0.257045	0.503392	1.13108	0.773333	1.65432
310	ebi-a-GCST90027507	YeuuON	outcome	|| id:ebi-a-GCST90027507	Weighted mode	13	0.130191	0.177062	0.47629	-0.21685	0.477232	1.13905	0.805051	1.61161
311	ebi-a-GCST90027508	OvcHLF	outcome	|| id:ebi-a-GCST90027508	MR Egger	12	0.270806	0.307306	0.39888	-0.331513	0.873125	1.31102	0.717837	2.39438
312	ebi-a-GCST90027508	OvcHLF	outcome	|| id:ebi-a-GCST90027508	Weighted median	12	-0.00618885	0.111593	0.955773	-0.22491	0.212533	0.99383	0.798588	1.23681
313	ebi-a-GCST90027508	OvcHLF	outcome	|| id:ebi-a-GCST90027508	Inverse variance weighted	12	0.0307542	0.0825884	0.70961	-0.131119	0.192628	1.03123	0.877113	1.21243
314	ebi-a-GCST90027508	OvcHLF	outcome	|| id:ebi-a-GCST90027508	Simple mode	12	-0.143202	0.201304	0.491664	-0.537758	0.251354	0.866579	0.584056	1.28577
315	ebi-a-GCST90027508	OvcHLF	outcome	|| id:ebi-a-GCST90027508	Weighted mode	12	-0.08847	0.171367	0.615892	-0.42435	0.24741	0.915331	0.654195	1.2807
316	ebi-a-GCST90027509	XYuF1u	outcome	|| id:ebi-a-GCST90027509	MR Egger	14	-0.331196	0.195167	0.11546	-0.713722	0.0513307	0.718065	0.489818	1.05267
317	ebi-a-GCST90027509	XYuF1u	outcome	|| id:ebi-a-GCST90027509	Weighted median	14	0.0141736	0.0813544	0.861692	-0.145281	0.173628	1.01427	0.864779	1.18961
318	ebi-a-GCST90027509	XYuF1u	outcome	|| id:ebi-a-GCST90027509	Inverse variance weighted	14	0.0703429	0.0560773	0.209699	-0.0395686	0.180254	1.07288	0.961204	1.19752
319	ebi-a-GCST90027509	XYuF1u	outcome	|| id:ebi-a-GCST90027509	Simple mode	14	0.0989643	0.129432	0.458163	-0.154723	0.352652	1.10403	0.856652	1.42284
320	ebi-a-GCST90027509	XYuF1u	outcome	|| id:ebi-a-GCST90027509	Weighted mode	14	-0.0187253	0.106252	0.862826	-0.22698	0.189529	0.981449	0.796937	1.20868
321	ebi-a-GCST90027510	0dEhMM	outcome	|| id:ebi-a-GCST90027510	MR Egger	10	-0.30404	0.341786	0.39966	-0.97394	0.365861	0.737831	0.377592	1.44175
322	ebi-a-GCST90027510	0dEhMM	outcome	|| id:ebi-a-GCST90027510	Weighted median	10	-0.063679	0.120324	0.596646	-0.299514	0.172156	0.938306	0.741178	1.18786
323	ebi-a-GCST90027510	0dEhMM	outcome	|| id:ebi-a-GCST90027510	Inverse variance weighted	10	-0.0536466	0.0865586	0.535408	-0.223302	0.116008	0.947767	0.799874	1.12301
324	ebi-a-GCST90027510	0dEhMM	outcome	|| id:ebi-a-GCST90027510	Simple mode	10	-0.0517907	0.183517	0.784163	-0.411484	0.307903	0.949528	0.662666	1.36057
325	ebi-a-GCST90027510	0dEhMM	outcome	|| id:ebi-a-GCST90027510	Weighted mode	10	-0.0617749	0.168206	0.721914	-0.391459	0.267909	0.940094	0.67607	1.30723
326	ebi-a-GCST90027511	Tj5sjb	outcome	|| id:ebi-a-GCST90027511	MR Egger	12	-0.231175	0.237063	0.35248	-0.695819	0.23347	0.793601	0.498666	1.26297
327	ebi-a-GCST90027511	Tj5sjb	outcome	|| id:ebi-a-GCST90027511	Weighted median	12	0.0236991	0.0615489	0.700204	-0.0969368	0.144335	1.02398	0.907613	1.15527
328	ebi-a-GCST90027511	Tj5sjb	outcome	|| id:ebi-a-GCST90027511	Inverse variance weighted	12	0.0127275	0.0483599	0.79241	-0.0820579	0.107513	1.01281	0.921219	1.11351
329	ebi-a-GCST90027511	Tj5sjb	outcome	|| id:ebi-a-GCST90027511	Simple mode	12	0.0125467	0.0960129	0.89839	-0.175639	0.200732	1.01263	0.838921	1.2223
330	ebi-a-GCST90027511	Tj5sjb	outcome	|| id:ebi-a-GCST90027511	Weighted mode	12	0.0308276	0.0995875	0.762686	-0.164364	0.226019	1.03131	0.848433	1.2536
331	ebi-a-GCST90027512	oLtaxe	outcome	|| id:ebi-a-GCST90027512	MR Egger	18	0.34715	0.260323	0.201031	-0.163083	0.857383	1.41503	0.84952	2.35699
332	ebi-a-GCST90027512	oLtaxe	outcome	|| id:ebi-a-GCST90027512	Weighted median	18	-0.0617249	0.0840907	0.462932	-0.226543	0.103093	0.940142	0.797285	1.10859
333	ebi-a-GCST90027512	oLtaxe	outcome	|| id:ebi-a-GCST90027512	Inverse variance weighted	18	0.00301133	0.059798	0.959837	-0.114193	0.120215	1.00302	0.892086	1.12774
334	ebi-a-GCST90027512	oLtaxe	outcome	|| id:ebi-a-GCST90027512	Simple mode	18	-0.114114	0.169598	0.510087	-0.446525	0.218298	0.892157	0.639848	1.24396
335	ebi-a-GCST90027512	oLtaxe	outcome	|| id:ebi-a-GCST90027512	Weighted mode	18	-0.111527	0.159941	0.495041	-0.425012	0.201958	0.894467	0.653762	1.2238
336	ebi-a-GCST90027513	Nb73qS	outcome	|| id:ebi-a-GCST90027513	MR Egger	14	-0.294115	0.34486	0.410441	-0.970041	0.381812	0.745191	0.379067	1.46494
337	ebi-a-GCST90027513	Nb73qS	outcome	|| id:ebi-a-GCST90027513	Weighted median	14	-0.0332683	0.109742	0.761775	-0.248362	0.181825	0.967279	0.780077	1.1994
338	ebi-a-GCST90027513	Nb73qS	outcome	|| id:ebi-a-GCST90027513	Inverse variance weighted	14	0.0057903	0.0777403	0.940626	-0.146581	0.158161	1.00581	0.863656	1.17136
339	ebi-a-GCST90027513	Nb73qS	outcome	|| id:ebi-a-GCST90027513	Simple mode	14	-0.142995	0.193626	0.473327	-0.522501	0.236512	0.866759	0.593035	1.26682
340	ebi-a-GCST90027513	Nb73qS	outcome	|| id:ebi-a-GCST90027513	Weighted mode	14	-0.114804	0.198302	0.572527	-0.503476	0.273868	0.891541	0.604426	1.31504
341	ebi-a-GCST90027514	QbII2T	outcome	|| id:ebi-a-GCST90027514	MR Egger	21	-0.26337	0.172785	0.143915	-0.602028	0.0752884	0.768458	0.5477	1.0782
342	ebi-a-GCST90027514	QbII2T	outcome	|| id:ebi-a-GCST90027514	Weighted median	21	-0.0520828	0.0701861	0.458047	-0.189648	0.085482	0.94925	0.827251	1.08924
343	ebi-a-GCST90027514	QbII2T	outcome	|| id:ebi-a-GCST90027514	Inverse variance weighted	21	-0.0426265	0.0505056	0.398672	-0.141617	0.0563645	0.958269	0.867953	1.05798
344	ebi-a-GCST90027514	QbII2T	outcome	|| id:ebi-a-GCST90027514	Simple mode	21	-0.0204186	0.120331	0.866961	-0.256268	0.215431	0.979788	0.773935	1.2404
345	ebi-a-GCST90027514	QbII2T	outcome	|| id:ebi-a-GCST90027514	Weighted mode	21	-0.0232476	0.119664	0.847921	-0.257789	0.211293	0.977021	0.772759	1.23527
346	ebi-a-GCST90027515	zV4hhX	outcome	|| id:ebi-a-GCST90027515	MR Egger	17	-0.36776	0.240824	0.147547	-0.839775	0.104254	0.692283	0.431807	1.10988
347	ebi-a-GCST90027515	zV4hhX	outcome	|| id:ebi-a-GCST90027515	Weighted median	17	-0.017664	0.0745272	0.812646	-0.163737	0.128409	0.982491	0.848965	1.13702
348	ebi-a-GCST90027515	zV4hhX	outcome	|| id:ebi-a-GCST90027515	Inverse variance weighted	17	-0.020079	0.0526416	0.702885	-0.123257	0.0830986	0.980121	0.884037	1.08665
349	ebi-a-GCST90027515	zV4hhX	outcome	|| id:ebi-a-GCST90027515	Simple mode	17	0.0255982	0.141873	0.85908	-0.252473	0.30367	1.02593	0.776877	1.35482
350	ebi-a-GCST90027515	zV4hhX	outcome	|| id:ebi-a-GCST90027515	Weighted mode	17	0.0553479	0.135347	0.688011	-0.209933	0.320629	1.05691	0.810639	1.37799
351	ebi-a-GCST90027516	RVuWYg	outcome	|| id:ebi-a-GCST90027516	MR Egger	19	-0.203695	0.340199	0.557233	-0.870486	0.463095	0.815711	0.418748	1.58898
352	ebi-a-GCST90027516	RVuWYg	outcome	|| id:ebi-a-GCST90027516	Weighted median	19	-0.0128001	0.0864051	0.882231	-0.182154	0.156554	0.987281	0.833473	1.16947
353	ebi-a-GCST90027516	RVuWYg	outcome	|| id:ebi-a-GCST90027516	Inverse variance weighted	19	-0.0287633	0.0625503	0.645629	-0.151362	0.0938353	0.971646	0.859537	1.09838
354	ebi-a-GCST90027516	RVuWYg	outcome	|| id:ebi-a-GCST90027516	Simple mode	19	-0.055906	0.163959	0.73707	-0.377266	0.265454	0.945628	0.685734	1.30402
355	ebi-a-GCST90027516	RVuWYg	outcome	|| id:ebi-a-GCST90027516	Weighted mode	19	-0.0442733	0.15456	0.777806	-0.347211	0.258664	0.956692	0.706656	1.2952
356	ebi-a-GCST90027517	zV4hhX	outcome	|| id:ebi-a-GCST90027517	MR Egger	18	0.35124	0.268188	0.2088	-0.174409	0.876888	1.42083	0.839953	2.40341
357	ebi-a-GCST90027517	zV4hhX	outcome	|| id:ebi-a-GCST90027517	Weighted median	18	0.0794162	0.0940745	0.398567	-0.10497	0.263802	1.08265	0.900352	1.30187
358	ebi-a-GCST90027517	zV4hhX	outcome	|| id:ebi-a-GCST90027517	Inverse variance weighted	18	0.0109119	0.068275	0.873021	-0.122907	0.144731	1.01097	0.884346	1.15573
359	ebi-a-GCST90027517	zV4hhX	outcome	|| id:ebi-a-GCST90027517	Simple mode	18	0.0713675	0.155352	0.651772	-0.233122	0.375857	1.07398	0.792057	1.45624
360	ebi-a-GCST90027517	zV4hhX	outcome	|| id:ebi-a-GCST90027517	Weighted mode	18	0.0713675	0.157394	0.655972	-0.237125	0.37986	1.07398	0.788893	1.46208
361	ebi-a-GCST90027518	AVzgF4	outcome	|| id:ebi-a-GCST90027518	MR Egger	19	0.165779	0.313572	0.603861	-0.448821	0.78038	1.18031	0.638381	2.1823
362	ebi-a-GCST90027518	AVzgF4	outcome	|| id:ebi-a-GCST90027518	Weighted median	19	-0.0546166	0.0981625	0.577944	-0.247015	0.137782	0.946848	0.781129	1.14773
363	ebi-a-GCST90027518	AVzgF4	outcome	|| id:ebi-a-GCST90027518	Inverse variance weighted	19	-0.113416	0.0688505	0.0994998	-0.248363	0.0215307	0.892779	0.780076	1.02176
364	ebi-a-GCST90027518	AVzgF4	outcome	|| id:ebi-a-GCST90027518	Simple mode	19	0.0884279	0.193197	0.652639	-0.290238	0.467094	1.09246	0.748085	1.59535
365	ebi-a-GCST90027518	AVzgF4	outcome	|| id:ebi-a-GCST90027518	Weighted mode	19	0.0921772	0.179213	0.613269	-0.259081	0.443435	1.09656	0.771761	1.55805
366	ebi-a-GCST90027519	6nR40b	outcome	|| id:ebi-a-GCST90027519	MR Egger	22	0.0182336	0.256072	0.943942	-0.483668	0.520135	1.0184	0.616518	1.68226
367	ebi-a-GCST90027519	6nR40b	outcome	|| id:ebi-a-GCST90027519	Weighted median	22	-0.0292716	0.0889352	0.742054	-0.203585	0.145041	0.971153	0.815801	1.15609
368	ebi-a-GCST90027519	6nR40b	outcome	|| id:ebi-a-GCST90027519	Inverse variance weighted	22	-0.00293522	0.0636772	0.963234	-0.127743	0.121872	0.997069	0.88008	1.12961
369	ebi-a-GCST90027519	6nR40b	outcome	|| id:ebi-a-GCST90027519	Simple mode	22	-0.112968	0.16804	0.508742	-0.442327	0.216391	0.893179	0.642539	1.24159
370	ebi-a-GCST90027519	6nR40b	outcome	|| id:ebi-a-GCST90027519	Weighted mode	22	-0.1412	0.183819	0.450952	-0.501486	0.219085	0.868315	0.60563	1.24494
371	ebi-a-GCST90027520	oLtaxe	outcome	|| id:ebi-a-GCST90027520	MR Egger	16	-0.0813707	0.151823	0.600401	-0.378944	0.216203	0.921852	0.684584	1.24135
372	ebi-a-GCST90027520	oLtaxe	outcome	|| id:ebi-a-GCST90027520	Weighted median	16	0.0508054	0.049771	0.307357	-0.0467457	0.148356	1.05212	0.95433	1.15993
373	ebi-a-GCST90027520	oLtaxe	outcome	|| id:ebi-a-GCST90027520	Inverse variance weighted	16	0.0349485	0.0378372	0.355666	-0.0392124	0.109109	1.03557	0.961546	1.11528
374	ebi-a-GCST90027520	oLtaxe	outcome	|| id:ebi-a-GCST90027520	Simple mode	16	0.062328	0.0890847	0.494854	-0.112278	0.236934	1.06431	0.893796	1.26736
375	ebi-a-GCST90027520	oLtaxe	outcome	|| id:ebi-a-GCST90027520	Weighted mode	16	0.0611271	0.0778494	0.444564	-0.0914577	0.213712	1.06303	0.9126	1.23827
376	ebi-a-GCST90027521	nt0KKx	outcome	|| id:ebi-a-GCST90027521	MR Egger	14	0.105363	0.182725	0.574855	-0.252779	0.463505	1.11111	0.776639	1.58964
377	ebi-a-GCST90027521	nt0KKx	outcome	|| id:ebi-a-GCST90027521	Weighted median	14	0.0452475	0.067261	0.501128	-0.086584	0.177079	1.04629	0.917059	1.19373
378	ebi-a-GCST90027521	nt0KKx	outcome	|| id:ebi-a-GCST90027521	Inverse variance weighted	14	0.0727806	0.0459279	0.113041	-0.0172381	0.162799	1.07549	0.98291	1.1768
379	ebi-a-GCST90027521	nt0KKx	outcome	|| id:ebi-a-GCST90027521	Simple mode	14	0.0707603	0.107847	0.523191	-0.140619	0.28214	1.07332	0.86882	1.32596
380	ebi-a-GCST90027521	nt0KKx	outcome	|| id:ebi-a-GCST90027521	Weighted mode	14	0.0237567	0.10612	0.82634	-0.184238	0.231751	1.02404	0.831738	1.26081
381	ebi-a-GCST90027522	0Q9njO	outcome	|| id:ebi-a-GCST90027522	MR Egger	21	-0.292635	0.216915	0.193171	-0.717788	0.132518	0.746295	0.48783	1.1417
382	ebi-a-GCST90027522	0Q9njO	outcome	|| id:ebi-a-GCST90027522	Weighted median	21	-0.130874	0.0799847	0.101789	-0.287644	0.0258957	0.877328	0.750028	1.02623
383	ebi-a-GCST90027522	0Q9njO	outcome	|| id:ebi-a-GCST90027522	Inverse variance weighted	21	-0.153336	0.0562339	0.0063959	-0.263555	-0.0431181	0.857841	0.768315	0.957798
384	ebi-a-GCST90027522	0Q9njO	outcome	|| id:ebi-a-GCST90027522	Simple mode	21	-0.0913878	0.158256	0.570067	-0.401569	0.218793	0.912664	0.669269	1.24457
385	ebi-a-GCST90027522	0Q9njO	outcome	|| id:ebi-a-GCST90027522	Weighted mode	21	-0.100874	0.171097	0.562079	-0.436223	0.234475	0.904047	0.646474	1.26425
386	ebi-a-GCST90027523	A7LkWw	outcome	|| id:ebi-a-GCST90027523	MR Egger	10	-0.242893	0.214396	0.290059	-0.66311	0.177324	0.784355	0.515246	1.19402
387	ebi-a-GCST90027523	A7LkWw	outcome	|| id:ebi-a-GCST90027523	Weighted median	10	-0.0526244	0.0686979	0.44366	-0.187272	0.0820233	0.948736	0.829218	1.08548
388	ebi-a-GCST90027523	A7LkWw	outcome	|| id:ebi-a-GCST90027523	Inverse variance weighted	10	-0.038823	0.0545078	0.476312	-0.145658	0.0680122	0.961921	0.864453	1.07038
389	ebi-a-GCST90027523	A7LkWw	outcome	|| id:ebi-a-GCST90027523	Simple mode	10	-0.0570643	0.111062	0.619764	-0.274746	0.160618	0.944533	0.759765	1.17424
390	ebi-a-GCST90027523	A7LkWw	outcome	|| id:ebi-a-GCST90027523	Weighted mode	10	-0.0570643	0.0980254	0.574765	-0.249194	0.135066	0.944533	0.779429	1.14461
391	ebi-a-GCST90027524	FdAuyN	outcome	|| id:ebi-a-GCST90027524	MR Egger	13	-0.265249	0.253912	0.3186	-0.762916	0.232419	0.767015	0.466305	1.26165
392	ebi-a-GCST90027524	FdAuyN	outcome	|| id:ebi-a-GCST90027524	Weighted median	13	-0.231946	0.110001	0.0349803	-0.447547	-0.0163445	0.792989	0.639194	0.983788
393	ebi-a-GCST90027524	FdAuyN	outcome	|| id:ebi-a-GCST90027524	Inverse variance weighted	13	-0.185395	0.0804379	0.0211763	-0.343054	-0.0277371	0.830776	0.7096	0.972644
394	ebi-a-GCST90027524	FdAuyN	outcome	|| id:ebi-a-GCST90027524	Simple mode	13	-0.323318	0.17043	0.0821387	-0.65736	0.0107242	0.723744	0.518218	1.01078
395	ebi-a-GCST90027524	FdAuyN	outcome	|| id:ebi-a-GCST90027524	Weighted mode	13	-0.298209	0.161477	0.0895767	-0.614703	0.0182852	0.742146	0.540801	1.01845
396	ebi-a-GCST90027525	ROdtaS	outcome	|| id:ebi-a-GCST90027525	MR Egger	18	-0.0383861	0.233345	0.871395	-0.495743	0.418971	0.962341	0.609118	1.5204
397	ebi-a-GCST90027525	ROdtaS	outcome	|| id:ebi-a-GCST90027525	Weighted median	18	0.0348325	0.0891955	0.696153	-0.139991	0.209656	1.03545	0.869366	1.23325
398	ebi-a-GCST90027525	ROdtaS	outcome	|| id:ebi-a-GCST90027525	Inverse variance weighted	18	0.0169919	0.0669801	0.799738	-0.114289	0.148273	1.01714	0.892	1.15983
399	ebi-a-GCST90027525	ROdtaS	outcome	|| id:ebi-a-GCST90027525	Simple mode	18	0.0490236	0.147947	0.744423	-0.240953	0.339	1.05025	0.785879	1.40354
400	ebi-a-GCST90027525	ROdtaS	outcome	|| id:ebi-a-GCST90027525	Weighted mode	18	0.0318305	0.140312	0.823241	-0.24318	0.306841	1.03234	0.78413	1.35912
401	ebi-a-GCST90027526	1Chosv	outcome	|| id:ebi-a-GCST90027526	MR Egger	23	0.235246	0.216359	0.289231	-0.188819	0.65931	1.26522	0.827937	1.93346
402	ebi-a-GCST90027526	1Chosv	outcome	|| id:ebi-a-GCST90027526	Weighted median	23	0.0532983	0.0776267	0.492336	-0.09885	0.205447	1.05474	0.905879	1.22807
403	ebi-a-GCST90027526	1Chosv	outcome	|| id:ebi-a-GCST90027526	Inverse variance weighted	23	0.0227283	0.0577881	0.694094	-0.0905363	0.135993	1.02299	0.913441	1.14567
404	ebi-a-GCST90027526	1Chosv	outcome	|| id:ebi-a-GCST90027526	Simple mode	23	0.0894289	0.151629	0.561342	-0.207763	0.386621	1.09355	0.812399	1.472
405	ebi-a-GCST90027526	1Chosv	outcome	|| id:ebi-a-GCST90027526	Weighted mode	23	0.0927119	0.144489	0.527727	-0.190486	0.37591	1.09715	0.826557	1.45632
406	ebi-a-GCST90027527	LWviY7	outcome	|| id:ebi-a-GCST90027527	MR Egger	27	-0.0850781	0.141438	0.552907	-0.362296	0.19214	0.918441	0.696076	1.21184
407	ebi-a-GCST90027527	LWviY7	outcome	|| id:ebi-a-GCST90027527	Weighted median	27	-0.124615	0.0679075	0.0664954	-0.257714	0.00848371	0.882837	0.772816	1.00852
408	ebi-a-GCST90027527	LWviY7	outcome	|| id:ebi-a-GCST90027527	Inverse variance weighted	27	-0.0269676	0.0474719	0.569984	-0.120013	0.0660774	0.973393	0.886909	1.06831
409	ebi-a-GCST90027527	LWviY7	outcome	|| id:ebi-a-GCST90027527	Simple mode	27	-0.144902	0.131884	0.281967	-0.403395	0.113591	0.865107	0.668048	1.12029
410	ebi-a-GCST90027527	LWviY7	outcome	|| id:ebi-a-GCST90027527	Weighted mode	27	-0.150178	0.0943363	0.123484	-0.335077	0.0347211	0.860555	0.715283	1.03533
411	ebi-a-GCST90027528	l0AyxD	outcome	|| id:ebi-a-GCST90027528	MR Egger	8	-0.328623	0.42343	0.467172	-1.15855	0.5013	0.719915	0.313943	1.65087
412	ebi-a-GCST90027528	l0AyxD	outcome	|| id:ebi-a-GCST90027528	Weighted median	8	-0.129331	0.141856	0.361926	-0.407369	0.148708	0.878683	0.665398	1.16033
413	ebi-a-GCST90027528	l0AyxD	outcome	|| id:ebi-a-GCST90027528	Inverse variance weighted	8	-0.0347522	0.106225	0.743549	-0.242953	0.173448	0.965845	0.784309	1.1894
414	ebi-a-GCST90027528	l0AyxD	outcome	|| id:ebi-a-GCST90027528	Simple mode	8	-0.155932	0.2112	0.484335	-0.569883	0.25802	0.855618	0.565592	1.29436
415	ebi-a-GCST90027528	l0AyxD	outcome	|| id:ebi-a-GCST90027528	Weighted mode	8	-0.181691	0.224448	0.444867	-0.621608	0.258227	0.833859	0.53708	1.29463
416	ebi-a-GCST90027529	YeuuON	outcome	|| id:ebi-a-GCST90027529	MR Egger	11	0.598794	0.275157	0.0575302	0.059487	1.1381	1.81992	1.06129	3.12084
417	ebi-a-GCST90027529	YeuuON	outcome	|| id:ebi-a-GCST90027529	Weighted median	11	-0.0618347	0.108553	0.568931	-0.274599	0.150929	0.940038	0.759877	1.16291
418	ebi-a-GCST90027529	YeuuON	outcome	|| id:ebi-a-GCST90027529	Inverse variance weighted	11	-0.00536241	0.0771262	0.94457	-0.15653	0.145805	0.994652	0.855106	1.15697
419	ebi-a-GCST90027529	YeuuON	outcome	|| id:ebi-a-GCST90027529	Simple mode	11	-0.168966	0.202708	0.423999	-0.566273	0.228341	0.844537	0.567637	1.25651
420	ebi-a-GCST90027529	YeuuON	outcome	|| id:ebi-a-GCST90027529	Weighted mode	11	-0.172055	0.211131	0.434098	-0.585872	0.241762	0.841933	0.556621	1.27349
421	ebi-a-GCST90027530	trxOQr	outcome	|| id:ebi-a-GCST90027530	MR Egger	12	0.275403	0.396913	0.503567	-0.502546	1.05335	1.31706	0.604988	2.86725
422	ebi-a-GCST90027530	trxOQr	outcome	|| id:ebi-a-GCST90027530	Weighted median	12	-0.066434	0.113208	0.557316	-0.288321	0.155453	0.935725	0.749521	1.16819
423	ebi-a-GCST90027530	trxOQr	outcome	|| id:ebi-a-GCST90027530	Inverse variance weighted	12	-0.0403414	0.0813068	0.61978	-0.199703	0.11902	0.960461	0.818974	1.12639
424	ebi-a-GCST90027530	trxOQr	outcome	|| id:ebi-a-GCST90027530	Simple mode	12	-0.15726	0.196128	0.439634	-0.541672	0.227152	0.854482	0.581775	1.25502
425	ebi-a-GCST90027530	trxOQr	outcome	|| id:ebi-a-GCST90027530	Weighted mode	12	-0.110001	0.184134	0.562338	-0.470903	0.250901	0.895833	0.624438	1.28518
426	ebi-a-GCST90027531	4ssUNT	outcome	|| id:ebi-a-GCST90027531	MR Egger	13	0.0962629	0.268383	0.726625	-0.429767	0.622293	1.10105	0.65066	1.8632
427	ebi-a-GCST90027531	4ssUNT	outcome	|| id:ebi-a-GCST90027531	Weighted median	13	0.102363	0.101816	0.314719	-0.0971968	0.301922	1.10779	0.907377	1.35246
428	ebi-a-GCST90027531	4ssUNT	outcome	|| id:ebi-a-GCST90027531	Inverse variance weighted	13	0.158858	0.0758489	0.0362242	0.0101942	0.307522	1.17217	1.01025	1.36005
429	ebi-a-GCST90027531	4ssUNT	outcome	|| id:ebi-a-GCST90027531	Simple mode	13	0.0478795	0.170934	0.784167	-0.287151	0.38291	1.04904	0.750398	1.46655
430	ebi-a-GCST90027531	4ssUNT	outcome	|| id:ebi-a-GCST90027531	Weighted mode	13	0.0567769	0.169658	0.743662	-0.275752	0.389306	1.05842	0.759001	1.47596
431	ebi-a-GCST90027532	FdAuyN	outcome	|| id:ebi-a-GCST90027532	MR Egger	4	-0.138215	0.207157	0.57332	-0.544244	0.267814	0.870911	0.58028	1.3071
432	ebi-a-GCST90027532	FdAuyN	outcome	|| id:ebi-a-GCST90027532	Weighted median	4	0.0989615	0.0803026	0.217816	-0.0584316	0.256355	1.10402	0.943243	1.29221
433	ebi-a-GCST90027532	FdAuyN	outcome	|| id:ebi-a-GCST90027532	Inverse variance weighted	4	0.0647509	0.0764003	0.396704	-0.0849937	0.214496	1.06689	0.918518	1.23924
434	ebi-a-GCST90027532	FdAuyN	outcome	|| id:ebi-a-GCST90027532	Simple mode	4	0.145285	0.0968123	0.230419	-0.0444671	0.335037	1.15637	0.956507	1.39799
435	ebi-a-GCST90027532	FdAuyN	outcome	|| id:ebi-a-GCST90027532	Weighted mode	4	0.0731235	0.0768355	0.411465	-0.0774741	0.223721	1.07586	0.925451	1.25072
436	ebi-a-GCST90027533	LWviY7	outcome	|| id:ebi-a-GCST90027533	MR Egger	19	-0.0827208	0.285775	0.775729	-0.64284	0.477398	0.920608	0.525797	1.61187
437	ebi-a-GCST90027533	LWviY7	outcome	|| id:ebi-a-GCST90027533	Weighted median	19	0.0726545	0.0870655	0.40401	-0.0979938	0.243303	1.07536	0.906654	1.27545
438	ebi-a-GCST90027533	LWviY7	outcome	|| id:ebi-a-GCST90027533	Inverse variance weighted	19	0.0364778	0.0633051	0.564465	-0.0876001	0.160556	1.03715	0.916127	1.17416
439	ebi-a-GCST90027533	LWviY7	outcome	|| id:ebi-a-GCST90027533	Simple mode	19	0.0833515	0.161254	0.611523	-0.232707	0.39941	1.08692	0.792386	1.49094
440	ebi-a-GCST90027533	LWviY7	outcome	|| id:ebi-a-GCST90027533	Weighted mode	19	0.0734179	0.146682	0.62277	-0.214078	0.360914	1.07618	0.807285	1.43464
441	ebi-a-GCST90027534	wbCtSO	outcome	|| id:ebi-a-GCST90027534	MR Egger	9	0.33381	0.480806	0.50989	-0.60857	1.27619	1.39628	0.544128	3.58296
442	ebi-a-GCST90027534	wbCtSO	outcome	|| id:ebi-a-GCST90027534	Weighted median	9	0.115233	0.121318	0.342193	-0.122551	0.353017	1.12213	0.884661	1.42335
443	ebi-a-GCST90027534	wbCtSO	outcome	|| id:ebi-a-GCST90027534	Inverse variance weighted	9	0.0956016	0.0952974	0.315768	-0.0911813	0.282385	1.10032	0.912852	1.32629
444	ebi-a-GCST90027534	wbCtSO	outcome	|| id:ebi-a-GCST90027534	Simple mode	9	0.172722	0.177995	0.360278	-0.176148	0.521592	1.18854	0.838494	1.68471
445	ebi-a-GCST90027534	wbCtSO	outcome	|| id:ebi-a-GCST90027534	Weighted mode	9	0.156992	0.181072	0.411183	-0.197909	0.511894	1.16999	0.820445	1.66845
446	ebi-a-GCST90027535	QbII2T	outcome	|| id:ebi-a-GCST90027535	MR Egger	21	-0.205851	0.267522	0.451074	-0.730194	0.318493	0.813955	0.481815	1.37505
447	ebi-a-GCST90027535	QbII2T	outcome	|| id:ebi-a-GCST90027535	Weighted median	21	0.0186115	0.0894269	0.835136	-0.156665	0.193888	1.01879	0.85499	1.21396
448	ebi-a-GCST90027535	QbII2T	outcome	|| id:ebi-a-GCST90027535	Inverse variance weighted	21	0.00384324	0.0633571	0.95163	-0.120337	0.128023	1.00385	0.886622	1.13658
449	ebi-a-GCST90027535	QbII2T	outcome	|| id:ebi-a-GCST90027535	Simple mode	21	0.0417009	0.173623	0.812635	-0.2986	0.382001	1.04258	0.741856	1.46521
450	ebi-a-GCST90027535	QbII2T	outcome	|| id:ebi-a-GCST90027535	Weighted mode	21	0.027868	0.155095	0.859209	-0.276117	0.331853	1.02826	0.758724	1.39355
451	ebi-a-GCST90027536	LWviY7	outcome	|| id:ebi-a-GCST90027536	MR Egger	18	0.0289769	0.241706	0.906067	-0.444766	0.50272	1.0294	0.640974	1.65321
452	ebi-a-GCST90027536	LWviY7	outcome	|| id:ebi-a-GCST90027536	Weighted median	18	0.0534526	0.0714907	0.45465	-0.0866692	0.193574	1.05491	0.91698	1.21358
453	ebi-a-GCST90027536	LWviY7	outcome	|| id:ebi-a-GCST90027536	Inverse variance weighted	18	0.0423595	0.0516681	0.412308	-0.0589099	0.143629	1.04327	0.942792	1.15446
454	ebi-a-GCST90027536	LWviY7	outcome	|| id:ebi-a-GCST90027536	Simple mode	18	-0.138255	0.129421	0.300341	-0.391921	0.115411	0.870877	0.675758	1.12233
455	ebi-a-GCST90027536	LWviY7	outcome	|| id:ebi-a-GCST90027536	Weighted mode	18	0.206054	0.14316	0.168218	-0.0745402	0.486648	1.22882	0.92817	1.62685
456	ebi-a-GCST90027537	JeukL4	outcome	|| id:ebi-a-GCST90027537	MR Egger	9	-0.0455905	0.256133	0.863768	-0.547612	0.456431	0.955433	0.578329	1.57843
457	ebi-a-GCST90027537	JeukL4	outcome	|| id:ebi-a-GCST90027537	Weighted median	9	-0.0208041	0.113098	0.854055	-0.242476	0.200868	0.979411	0.784683	1.22246
458	ebi-a-GCST90027537	JeukL4	outcome	|| id:ebi-a-GCST90027537	Inverse variance weighted	9	0.016188	0.0840949	0.847353	-0.148638	0.181014	1.01632	0.861881	1.19843
459	ebi-a-GCST90027537	JeukL4	outcome	|| id:ebi-a-GCST90027537	Simple mode	9	-0.0444543	0.170466	0.800848	-0.378567	0.289658	0.956519	0.684842	1.33597
460	ebi-a-GCST90027537	JeukL4	outcome	|| id:ebi-a-GCST90027537	Weighted mode	9	-0.0640135	0.156444	0.693144	-0.370643	0.242616	0.937992	0.69029	1.27458
461	ebi-a-GCST90027538	rYKnET	outcome	|| id:ebi-a-GCST90027538	MR Egger	13	0.239182	0.114344	0.0604549	0.0150675	0.463296	1.27021	1.01518	1.5893
462	ebi-a-GCST90027538	rYKnET	outcome	|| id:ebi-a-GCST90027538	Weighted median	13	-0.0187295	0.0481942	0.697554	-0.11319	0.0757312	0.981445	0.892981	1.07867
463	ebi-a-GCST90027538	rYKnET	outcome	|| id:ebi-a-GCST90027538	Inverse variance weighted	13	-0.0172252	0.0355955	0.628447	-0.0869923	0.052542	0.982922	0.916684	1.05395
464	ebi-a-GCST90027538	rYKnET	outcome	|| id:ebi-a-GCST90027538	Simple mode	13	-0.0332094	0.0783233	0.679064	-0.186723	0.120304	0.967336	0.829673	1.12784
465	ebi-a-GCST90027538	rYKnET	outcome	|| id:ebi-a-GCST90027538	Weighted mode	13	-0.0235546	0.0713401	0.746962	-0.163381	0.116272	0.976721	0.849267	1.1233
466	ebi-a-GCST90027539	pnvAR6	outcome	|| id:ebi-a-GCST90027539	MR Egger	19	-0.338753	0.397187	0.405582	-1.11724	0.439733	0.712658	0.327182	1.55229
467	ebi-a-GCST90027539	pnvAR6	outcome	|| id:ebi-a-GCST90027539	Weighted median	19	0.0386394	0.089679	0.666567	-0.137131	0.21441	1.0394	0.871856	1.23913
468	ebi-a-GCST90027539	pnvAR6	outcome	|| id:ebi-a-GCST90027539	Inverse variance weighted	19	0.0577471	0.0645819	0.371231	-0.0688333	0.184328	1.05945	0.933482	1.20241
469	ebi-a-GCST90027539	pnvAR6	outcome	|| id:ebi-a-GCST90027539	Simple mode	19	-0.0475015	0.170888	0.784204	-0.382442	0.287439	0.953609	0.682193	1.33301
470	ebi-a-GCST90027539	pnvAR6	outcome	|| id:ebi-a-GCST90027539	Weighted mode	19	-0.0234681	0.169499	0.891417	-0.355686	0.308749	0.976805	0.700693	1.36172
471	ebi-a-GCST90027540	N1V8l5	outcome	|| id:ebi-a-GCST90027540	MR Egger	19	-0.10618	0.263348	0.691832	-0.622343	0.409982	0.899263	0.536686	1.50679
472	ebi-a-GCST90027540	N1V8l5	outcome	|| id:ebi-a-GCST90027540	Weighted median	19	-0.0033861	0.087363	0.969083	-0.174618	0.167845	0.99662	0.839778	1.18275
473	ebi-a-GCST90027540	N1V8l5	outcome	|| id:ebi-a-GCST90027540	Inverse variance weighted	19	0.0071646	0.064021	0.910895	-0.118317	0.132646	1.00719	0.888415	1.14185
474	ebi-a-GCST90027540	N1V8l5	outcome	|| id:ebi-a-GCST90027540	Simple mode	19	0.0836829	0.149648	0.582918	-0.209627	0.376993	1.08728	0.810887	1.45789
475	ebi-a-GCST90027540	N1V8l5	outcome	|| id:ebi-a-GCST90027540	Weighted mode	19	0.0508957	0.155406	0.747067	-0.253701	0.355492	1.05221	0.775924	1.42688
476	ebi-a-GCST90027541	MjTcoA	outcome	|| id:ebi-a-GCST90027541	MR Egger	16	-0.309809	0.270634	0.271505	-0.840252	0.220633	0.733587	0.431602	1.24687
477	ebi-a-GCST90027541	MjTcoA	outcome	|| id:ebi-a-GCST90027541	Weighted median	16	0.0105474	0.0908994	0.907626	-0.167615	0.18871	1.0106	0.845679	1.20769
478	ebi-a-GCST90027541	MjTcoA	outcome	|| id:ebi-a-GCST90027541	Inverse variance weighted	16	-0.0270618	0.0660979	0.682232	-0.156614	0.10249	0.973301	0.855034	1.10793
479	ebi-a-GCST90027541	MjTcoA	outcome	|| id:ebi-a-GCST90027541	Simple mode	16	0.0461066	0.160894	0.778366	-0.269246	0.361459	1.04719	0.763955	1.43542
480	ebi-a-GCST90027541	MjTcoA	outcome	|| id:ebi-a-GCST90027541	Weighted mode	16	0.0736857	0.159689	0.651109	-0.239305	0.386676	1.07647	0.787175	1.47208
481	ebi-a-GCST90027542	WehDnh	outcome	|| id:ebi-a-GCST90027542	MR Egger	17	-0.0238149	0.319196	0.941512	-0.649439	0.601809	0.976466	0.522339	1.82542
482	ebi-a-GCST90027542	WehDnh	outcome	|| id:ebi-a-GCST90027542	Weighted median	17	-0.0966776	0.0975344	0.32158	-0.287845	0.0944898	0.907849	0.749878	1.0991
483	ebi-a-GCST90027542	WehDnh	outcome	|| id:ebi-a-GCST90027542	Inverse variance weighted	17	0.00150386	0.0727329	0.983504	-0.141053	0.14406	1.0015	0.868444	1.15495
484	ebi-a-GCST90027542	WehDnh	outcome	|| id:ebi-a-GCST90027542	Simple mode	17	-0.199417	0.213234	0.363585	-0.617355	0.218522	0.819209	0.539369	1.24424
485	ebi-a-GCST90027542	WehDnh	outcome	|| id:ebi-a-GCST90027542	Weighted mode	17	-0.202989	0.197421	0.319149	-0.589934	0.183957	0.816288	0.554364	1.20196
486	ebi-a-GCST90027543	QbII2T	outcome	|| id:ebi-a-GCST90027543	MR Egger	17	-0.395587	0.218347	0.0900929	-0.823547	0.0323722	0.673284	0.438872	1.0329
487	ebi-a-GCST90027543	QbII2T	outcome	|| id:ebi-a-GCST90027543	Weighted median	17	-0.123708	0.0889854	0.164465	-0.29812	0.050703	0.883638	0.742212	1.05201
488	ebi-a-GCST90027543	QbII2T	outcome	|| id:ebi-a-GCST90027543	Inverse variance weighted	17	-0.0901789	0.0614748	0.142396	-0.210669	0.0303117	0.913768	0.810042	1.03078
489	ebi-a-GCST90027543	QbII2T	outcome	|| id:ebi-a-GCST90027543	Simple mode	17	-0.190291	0.164356	0.263939	-0.51243	0.131847	0.826718	0.599038	1.14093
490	ebi-a-GCST90027543	QbII2T	outcome	|| id:ebi-a-GCST90027543	Weighted mode	17	-0.24002	0.158201	0.148729	-0.550094	0.0700542	0.786612	0.576895	1.07257
491	ebi-a-GCST90027544	8RtYry	outcome	|| id:ebi-a-GCST90027544	MR Egger	18	-0.151339	0.187042	0.430314	-0.517941	0.215263	0.859556	0.595746	1.24019
492	ebi-a-GCST90027544	8RtYry	outcome	|| id:ebi-a-GCST90027544	Weighted median	18	0.0596495	0.0641129	0.352173	-0.0660117	0.185311	1.06146	0.93612	1.20359
493	ebi-a-GCST90027544	8RtYry	outcome	|| id:ebi-a-GCST90027544	Inverse variance weighted	18	0.0573434	0.0473798	0.226167	-0.035521	0.150208	1.05902	0.965103	1.16208
494	ebi-a-GCST90027544	8RtYry	outcome	|| id:ebi-a-GCST90027544	Simple mode	18	-0.101087	0.131272	0.451835	-0.35838	0.156206	0.903855	0.698808	1.16907
495	ebi-a-GCST90027544	8RtYry	outcome	|| id:ebi-a-GCST90027544	Weighted mode	18	0.163428	0.120321	0.192131	-0.0724003	0.399256	1.17754	0.930158	1.49072
496	ebi-a-GCST90027545	xxC6Eo	outcome	|| id:ebi-a-GCST90027545	MR Egger	17	0.140504	0.349886	0.693663	-0.545272	0.826279	1.15085	0.579684	2.2848
497	ebi-a-GCST90027545	xxC6Eo	outcome	|| id:ebi-a-GCST90027545	Weighted median	17	0.0255197	0.101137	0.800787	-0.172708	0.223748	1.02585	0.841383	1.25076
498	ebi-a-GCST90027545	xxC6Eo	outcome	|| id:ebi-a-GCST90027545	Inverse variance weighted	17	0.0666402	0.0715111	0.351395	-0.0735215	0.206802	1.06891	0.929116	1.22974
499	ebi-a-GCST90027545	xxC6Eo	outcome	|| id:ebi-a-GCST90027545	Simple mode	17	0.278571	0.20269	0.188273	-0.118702	0.675843	1.32124	0.888073	1.96569
500	ebi-a-GCST90027545	xxC6Eo	outcome	|| id:ebi-a-GCST90027545	Weighted mode	17	0.271286	0.185088	0.162102	-0.091486	0.634058	1.31165	0.912574	1.88525
501	ebi-a-GCST90027546	Nl4IUa	outcome	|| id:ebi-a-GCST90027546	MR Egger	15	-0.23688	0.334099	0.490838	-0.891714	0.417954	0.789086	0.409953	1.51885
502	ebi-a-GCST90027546	Nl4IUa	outcome	|| id:ebi-a-GCST90027546	Weighted median	15	0.0279725	0.0998268	0.779316	-0.167688	0.223633	1.02837	0.845618	1.25061
503	ebi-a-GCST90027546	Nl4IUa	outcome	|| id:ebi-a-GCST90027546	Inverse variance weighted	15	0.0153127	0.0721178	0.831851	-0.126038	0.156663	1.01543	0.881581	1.1696
504	ebi-a-GCST90027546	Nl4IUa	outcome	|| id:ebi-a-GCST90027546	Simple mode	15	0.0154233	0.181547	0.9335	-0.340409	0.371256	1.01554	0.711479	1.44955
505	ebi-a-GCST90027546	Nl4IUa	outcome	|| id:ebi-a-GCST90027546	Weighted mode	15	0.0415627	0.17359	0.814242	-0.298674	0.381799	1.04244	0.741801	1.46492
506	ebi-a-GCST90027547	OvcHLF	outcome	|| id:ebi-a-GCST90027547	MR Egger	13	-0.135542	0.230921	0.569081	-0.588146	0.317063	0.873243	0.555356	1.37309
507	ebi-a-GCST90027547	OvcHLF	outcome	|| id:ebi-a-GCST90027547	Weighted median	13	-0.0834607	0.0816986	0.306985	-0.24359	0.0766686	0.919927	0.783809	1.07968
508	ebi-a-GCST90027547	OvcHLF	outcome	|| id:ebi-a-GCST90027547	Inverse variance weighted	13	-0.0563016	0.0596369	0.345133	-0.17319	0.0605869	0.945254	0.840978	1.06246
509	ebi-a-GCST90027547	OvcHLF	outcome	|| id:ebi-a-GCST90027547	Simple mode	13	-0.160582	0.140422	0.275104	-0.435808	0.114645	0.851648	0.646742	1.12147
510	ebi-a-GCST90027547	OvcHLF	outcome	|| id:ebi-a-GCST90027547	Weighted mode	13	-0.141997	0.139748	0.329635	-0.415902	0.131909	0.867624	0.659745	1.141
511	ebi-a-GCST90027548	MXE5c6	outcome	|| id:ebi-a-GCST90027548	MR Egger	15	0.507383	0.358924	0.180969	-0.196107	1.21087	1.66094	0.821924	3.35642
512	ebi-a-GCST90027548	MXE5c6	outcome	|| id:ebi-a-GCST90027548	Weighted median	15	0.0929711	0.094769	0.326578	-0.092776	0.278718	1.09743	0.911398	1.32144
513	ebi-a-GCST90027548	MXE5c6	outcome	|| id:ebi-a-GCST90027548	Inverse variance weighted	15	0.0871902	0.0716834	0.223862	-0.0533093	0.22769	1.0911	0.948087	1.2557
514	ebi-a-GCST90027548	MXE5c6	outcome	|| id:ebi-a-GCST90027548	Simple mode	15	0.0380333	0.155797	0.810678	-0.267329	0.343395	1.03877	0.765421	1.40973
515	ebi-a-GCST90027548	MXE5c6	outcome	|| id:ebi-a-GCST90027548	Weighted mode	15	0.0529961	0.151758	0.732125	-0.244449	0.350441	1.05443	0.783136	1.41969
516	ebi-a-GCST90027549	zMyyiK	outcome	|| id:ebi-a-GCST90027549	MR Egger	13	-0.171347	0.23901	0.488376	-0.639807	0.297112	0.842529	0.527394	1.34597
517	ebi-a-GCST90027549	zMyyiK	outcome	|| id:ebi-a-GCST90027549	Weighted median	13	7.72e-05	0.0854127	0.999279	-0.167332	0.167486	1.00008	0.845919	1.18233
518	ebi-a-GCST90027549	zMyyiK	outcome	|| id:ebi-a-GCST90027549	Inverse variance weighted	13	-0.0566859	0.0627178	0.366088	-0.179613	0.066241	0.944891	0.835594	1.06848
519	ebi-a-GCST90027549	zMyyiK	outcome	|| id:ebi-a-GCST90027549	Simple mode	13	0.0196504	0.147861	0.896477	-0.270157	0.309457	1.01984	0.76326	1.36269
520	ebi-a-GCST90027549	zMyyiK	outcome	|| id:ebi-a-GCST90027549	Weighted mode	13	0.0146745	0.128701	0.911107	-0.23758	0.266929	1.01478	0.788534	1.30595
521	ebi-a-GCST90027550	RVuWYg	outcome	|| id:ebi-a-GCST90027550	MR Egger	32	0.0392092	0.156941	0.804418	-0.268394	0.346813	1.03999	0.764606	1.41455
522	ebi-a-GCST90027550	RVuWYg	outcome	|| id:ebi-a-GCST90027550	Weighted median	32	-0.0230435	0.05982	0.700079	-0.140291	0.0942036	0.97722	0.869106	1.09878
523	ebi-a-GCST90027550	RVuWYg	outcome	|| id:ebi-a-GCST90027550	Inverse variance weighted	32	0.0132817	0.0405103	0.743017	-0.0661184	0.0926818	1.01337	0.93602	1.09711
524	ebi-a-GCST90027550	RVuWYg	outcome	|| id:ebi-a-GCST90027550	Simple mode	32	-0.0815993	0.12198	0.508474	-0.32068	0.157481	0.921641	0.725656	1.17056
525	ebi-a-GCST90027550	RVuWYg	outcome	|| id:ebi-a-GCST90027550	Weighted mode	32	-0.0669471	0.117032	0.571419	-0.296329	0.162435	0.935245	0.743542	1.17637
526	ebi-a-GCST90027551	YeuuON	outcome	|| id:ebi-a-GCST90027551	MR Egger	18	-0.0445752	0.100079	0.661999	-0.24073	0.15158	0.956404	0.786054	1.16367
527	ebi-a-GCST90027551	YeuuON	outcome	|| id:ebi-a-GCST90027551	Weighted median	18	0.0130915	0.0383763	0.733002	-0.0621261	0.0883091	1.01318	0.939764	1.09233
528	ebi-a-GCST90027551	YeuuON	outcome	|| id:ebi-a-GCST90027551	Inverse variance weighted	18	0.00411555	0.0275795	0.881376	-0.0499402	0.0581713	1.00412	0.951286	1.0599
529	ebi-a-GCST90027551	YeuuON	outcome	|| id:ebi-a-GCST90027551	Simple mode	18	0.0616149	0.0719602	0.403775	-0.0794271	0.202657	1.06355	0.923645	1.22465
530	ebi-a-GCST90027551	YeuuON	outcome	|| id:ebi-a-GCST90027551	Weighted mode	18	0.0525554	0.0711848	0.470406	-0.0869669	0.192078	1.05396	0.916707	1.21176
531	ebi-a-GCST90027552	fsODPF	outcome	|| id:ebi-a-GCST90027552	MR Egger	12	0.306918	0.316791	0.355477	-0.313993	0.927828	1.35923	0.730524	2.52901
532	ebi-a-GCST90027552	fsODPF	outcome	|| id:ebi-a-GCST90027552	Weighted median	12	0.0963702	0.120351	0.42328	-0.139518	0.332258	1.10117	0.869778	1.39411
533	ebi-a-GCST90027552	fsODPF	outcome	|| id:ebi-a-GCST90027552	Inverse variance weighted	12	0.0322341	0.0909389	0.722995	-0.146006	0.210474	1.03276	0.864152	1.23426
534	ebi-a-GCST90027552	fsODPF	outcome	|| id:ebi-a-GCST90027552	Simple mode	12	0.096188	0.195747	0.632809	-0.287477	0.479853	1.10097	0.750154	1.61584
535	ebi-a-GCST90027552	fsODPF	outcome	|| id:ebi-a-GCST90027552	Weighted mode	12	0.110688	0.185289	0.562349	-0.252478	0.473854	1.11705	0.776873	1.60617
536	ebi-a-GCST90027553	OvcHLF	outcome	|| id:ebi-a-GCST90027553	MR Egger	24	-0.148971	0.238098	0.53797	-0.615643	0.317702	0.861595	0.540293	1.37397
537	ebi-a-GCST90027553	OvcHLF	outcome	|| id:ebi-a-GCST90027553	Weighted median	24	-0.0122683	0.0758136	0.871446	-0.160863	0.136326	0.987807	0.851409	1.14606
538	ebi-a-GCST90027553	OvcHLF	outcome	|| id:ebi-a-GCST90027553	Inverse variance weighted	24	0.00874897	0.0583374	0.880787	-0.105592	0.12309	1.00879	0.899791	1.13099
539	ebi-a-GCST90027553	OvcHLF	outcome	|| id:ebi-a-GCST90027553	Simple mode	24	-0.0414432	0.141532	0.772287	-0.318846	0.23596	0.959404	0.726987	1.26612
540	ebi-a-GCST90027553	OvcHLF	outcome	|| id:ebi-a-GCST90027553	Weighted mode	24	-0.0362321	0.139563	0.797474	-0.309776	0.237312	0.964416	0.733611	1.26784
541	ebi-a-GCST90027554	Nl4IUa	outcome	|| id:ebi-a-GCST90027554	MR Egger	14	0.272673	0.394262	0.502349	-0.500081	1.04543	1.31347	0.606481	2.84461
542	ebi-a-GCST90027554	Nl4IUa	outcome	|| id:ebi-a-GCST90027554	Weighted median	14	0.0104351	0.104979	0.920819	-0.195323	0.216194	1.01049	0.822569	1.24134
543	ebi-a-GCST90027554	Nl4IUa	outcome	|| id:ebi-a-GCST90027554	Inverse variance weighted	14	0.0855668	0.0767976	0.2652	-0.0649565	0.23609	1.08933	0.937108	1.26629
544	ebi-a-GCST90027554	Nl4IUa	outcome	|| id:ebi-a-GCST90027554	Simple mode	14	-0.046398	0.159346	0.775509	-0.358716	0.26592	0.954662	0.698573	1.30463
545	ebi-a-GCST90027554	Nl4IUa	outcome	|| id:ebi-a-GCST90027554	Weighted mode	14	-0.0488695	0.167889	0.77558	-0.377931	0.280192	0.952305	0.685278	1.32338
546	ebi-a-GCST90027555	hgfJiA	outcome	|| id:ebi-a-GCST90027555	MR Egger	13	-0.668779	0.421738	0.141099	-1.49539	0.157829	0.512334	0.224162	1.17097
547	ebi-a-GCST90027555	hgfJiA	outcome	|| id:ebi-a-GCST90027555	Weighted median	13	-0.0743546	0.107376	0.488643	-0.284812	0.136103	0.928342	0.752156	1.1458
548	ebi-a-GCST90027555	hgfJiA	outcome	|| id:ebi-a-GCST90027555	Inverse variance weighted	13	-0.151384	0.0778464	0.0518168	-0.303963	0.00119476	0.859517	0.737888	1.0012
549	ebi-a-GCST90027555	hgfJiA	outcome	|| id:ebi-a-GCST90027555	Simple mode	13	-0.0660087	0.185926	0.728731	-0.430424	0.298406	0.936123	0.650234	1.34771
550	ebi-a-GCST90027555	hgfJiA	outcome	|| id:ebi-a-GCST90027555	Weighted mode	13	-0.0766212	0.170476	0.661114	-0.410754	0.257512	0.926241	0.66315	1.29371
551	ebi-a-GCST90027556	35D75A	outcome	|| id:ebi-a-GCST90027556	MR Egger	16	-0.384718	0.288835	0.20415	-0.950835	0.181399	0.680642	0.386418	1.19889
552	ebi-a-GCST90027556	35D75A	outcome	|| id:ebi-a-GCST90027556	Weighted median	16	0.0642846	0.100672	0.523111	-0.133032	0.261601	1.0664	0.875437	1.29901
553	ebi-a-GCST90027556	35D75A	outcome	|| id:ebi-a-GCST90027556	Inverse variance weighted	16	0.041593	0.0719224	0.563059	-0.0993748	0.182561	1.04247	0.905403	1.20029
554	ebi-a-GCST90027556	35D75A	outcome	|| id:ebi-a-GCST90027556	Simple mode	16	0.245324	0.204533	0.248962	-0.15556	0.646208	1.27804	0.855936	1.90829
555	ebi-a-GCST90027556	35D75A	outcome	|| id:ebi-a-GCST90027556	Weighted mode	16	0.24226	0.180873	0.200385	-0.112251	0.596771	1.27413	0.89382	1.81624
556	ebi-a-GCST90027557	AVzgF4	outcome	|| id:ebi-a-GCST90027557	MR Egger	11	0.184081	0.315499	0.573912	-0.434296	0.802459	1.20211	0.64772	2.23102
557	ebi-a-GCST90027557	AVzgF4	outcome	|| id:ebi-a-GCST90027557	Weighted median	11	-0.0223582	0.0657981	0.734006	-0.151322	0.106606	0.97789	0.85957	1.1125
558	ebi-a-GCST90027557	AVzgF4	outcome	|| id:ebi-a-GCST90027557	Inverse variance weighted	11	0.0114194	0.053382	0.83061	-0.0932092	0.116048	1.01148	0.911003	1.12305
559	ebi-a-GCST90027557	AVzgF4	outcome	|| id:ebi-a-GCST90027557	Simple mode	11	-0.1169	0.115646	0.335925	-0.343567	0.109767	0.889674	0.709236	1.11602
560	ebi-a-GCST90027557	AVzgF4	outcome	|| id:ebi-a-GCST90027557	Weighted mode	11	-0.112624	0.110737	0.333107	-0.329669	0.10442	0.893486	0.719162	1.11007
561	ebi-a-GCST90027558	TpgsIr	outcome	|| id:ebi-a-GCST90027558	MR Egger	22	0.0819767	0.159088	0.611997	-0.229835	0.393788	1.08543	0.794665	1.48259
562	ebi-a-GCST90027558	TpgsIr	outcome	|| id:ebi-a-GCST90027558	Weighted median	22	0.0560289	0.0575762	0.330491	-0.0568205	0.168878	1.05763	0.944764	1.18398
563	ebi-a-GCST90027558	TpgsIr	outcome	|| id:ebi-a-GCST90027558	Inverse variance weighted	22	0.0373451	0.0412902	0.365755	-0.0435838	0.118274	1.03805	0.957352	1.12555
564	ebi-a-GCST90027558	TpgsIr	outcome	|| id:ebi-a-GCST90027558	Simple mode	22	0.0263475	0.0954076	0.785127	-0.160651	0.213346	1.0267	0.851589	1.23781
565	ebi-a-GCST90027558	TpgsIr	outcome	|| id:ebi-a-GCST90027558	Weighted mode	22	0.0522246	0.0943094	0.585593	-0.132622	0.237071	1.05361	0.875796	1.26753
566	ebi-a-GCST90027559	miDhfN	outcome	|| id:ebi-a-GCST90027559	MR Egger	6	0.0265309	0.35503	0.944019	-0.669327	0.722389	1.02689	0.512053	2.05935
567	ebi-a-GCST90027559	miDhfN	outcome	|| id:ebi-a-GCST90027559	Weighted median	6	0.0793618	0.0789396	0.314729	-0.0753597	0.234083	1.0826	0.92741	1.26375
568	ebi-a-GCST90027559	miDhfN	outcome	|| id:ebi-a-GCST90027559	Inverse variance weighted	6	0.0736771	0.0654659	0.260408	-0.0546361	0.20199	1.07646	0.94683	1.22384
569	ebi-a-GCST90027559	miDhfN	outcome	|| id:ebi-a-GCST90027559	Simple mode	6	0.117551	0.113603	0.348213	-0.105111	0.340213	1.12474	0.900225	1.40525
570	ebi-a-GCST90027559	miDhfN	outcome	|| id:ebi-a-GCST90027559	Weighted mode	6	0.104829	0.105078	0.364263	-0.101125	0.310782	1.11052	0.90382	1.36449
571	ebi-a-GCST90027560	zFDXMQ	outcome	|| id:ebi-a-GCST90027560	MR Egger	12	0.334728	0.200208	0.125494	-0.0576802	0.727136	1.39756	0.943952	2.06915
572	ebi-a-GCST90027560	zFDXMQ	outcome	|| id:ebi-a-GCST90027560	Weighted median	12	0.0593026	0.0509361	0.244322	-0.0405323	0.159137	1.0611	0.960278	1.1725
573	ebi-a-GCST90027560	zFDXMQ	outcome	|| id:ebi-a-GCST90027560	Inverse variance weighted	12	0.0529968	0.0391325	0.175643	-0.0237029	0.129696	1.05443	0.976576	1.13848
574	ebi-a-GCST90027560	zFDXMQ	outcome	|| id:ebi-a-GCST90027560	Simple mode	12	0.0526446	0.0844032	0.545523	-0.112786	0.218075	1.05406	0.893342	1.24368
575	ebi-a-GCST90027560	zFDXMQ	outcome	|| id:ebi-a-GCST90027560	Weighted mode	12	0.0495554	0.0811968	0.554054	-0.10959	0.208701	1.0508	0.896201	1.23208
576	ebi-a-GCST90027561	eKlMUw	outcome	|| id:ebi-a-GCST90027561	MR Egger	14	0.310596	0.279414	0.288086	-0.237055	0.858247	1.36424	0.788948	2.35902
577	ebi-a-GCST90027561	eKlMUw	outcome	|| id:ebi-a-GCST90027561	Weighted median	14	0.0348323	0.0880496	0.692401	-0.137745	0.20741	1.03545	0.871321	1.23049
578	ebi-a-GCST90027561	eKlMUw	outcome	|| id:ebi-a-GCST90027561	Inverse variance weighted	14	0.034988	0.0628876	0.577967	-0.0882718	0.158248	1.03561	0.915512	1.17146
579	ebi-a-GCST90027561	eKlMUw	outcome	|| id:ebi-a-GCST90027561	Simple mode	14	0.0675617	0.166408	0.691346	-0.258598	0.393721	1.0699	0.772134	1.48249
580	ebi-a-GCST90027561	eKlMUw	outcome	|| id:ebi-a-GCST90027561	Weighted mode	14	0.0534898	0.157529	0.739614	-0.255267	0.362246	1.05495	0.77471	1.43655
581	ebi-a-GCST90027562	EZKTX7	outcome	|| id:ebi-a-GCST90027562	MR Egger	16	-0.06351	0.1774	0.725679	-0.411213	0.284193	0.938465	0.662846	1.32869
582	ebi-a-GCST90027562	EZKTX7	outcome	|| id:ebi-a-GCST90027562	Weighted median	16	-0.0168106	0.0729313	0.817704	-0.159756	0.126135	0.98333	0.852352	1.13443
583	ebi-a-GCST90027562	EZKTX7	outcome	|| id:ebi-a-GCST90027562	Inverse variance weighted	16	-0.0327673	0.053771	0.542268	-0.138158	0.0726238	0.967764	0.870961	1.07533
584	ebi-a-GCST90027562	EZKTX7	outcome	|| id:ebi-a-GCST90027562	Simple mode	16	0.00245616	0.105996	0.981818	-0.205297	0.210209	1.00246	0.814406	1.23394
585	ebi-a-GCST90027562	EZKTX7	outcome	|| id:ebi-a-GCST90027562	Weighted mode	16	-0.0186451	0.112256	0.870301	-0.238666	0.201376	0.981528	0.787678	1.22308
586	ebi-a-GCST90027563	ZMgtEp	outcome	|| id:ebi-a-GCST90027563	MR Egger	21	0.0251675	0.102921	0.80944	-0.176557	0.226892	1.02549	0.838151	1.25469
587	ebi-a-GCST90027563	ZMgtEp	outcome	|| id:ebi-a-GCST90027563	Weighted median	21	0.00422949	0.0414834	0.918791	-0.0770779	0.0855369	1.00424	0.925818	1.0893
588	ebi-a-GCST90027563	ZMgtEp	outcome	|| id:ebi-a-GCST90027563	Inverse variance weighted	21	-0.0246642	0.0296343	0.405248	-0.0827474	0.033419	0.975637	0.920584	1.03398
589	ebi-a-GCST90027563	ZMgtEp	outcome	|| id:ebi-a-GCST90027563	Simple mode	21	-0.0848614	0.0770057	0.283541	-0.235793	0.0660697	0.91864	0.789945	1.0683
590	ebi-a-GCST90027563	ZMgtEp	outcome	|| id:ebi-a-GCST90027563	Weighted mode	21	0.0238889	0.0678635	0.72851	-0.109124	0.156901	1.02418	0.89662	1.16988
591	ebi-a-GCST90027564	6nR40b	outcome	|| id:ebi-a-GCST90027564	MR Egger	18	-0.0547248	0.161252	0.738741	-0.370778	0.261328	0.946746	0.690197	1.29865
592	ebi-a-GCST90027564	6nR40b	outcome	|| id:ebi-a-GCST90027564	Weighted median	18	0.0116126	0.0718633	0.871626	-0.129239	0.152465	1.01168	0.878764	1.1647
593	ebi-a-GCST90027564	6nR40b	outcome	|| id:ebi-a-GCST90027564	Inverse variance weighted	18	-0.0470692	0.0515483	0.361186	-0.148104	0.0539655	0.954021	0.862342	1.05545
594	ebi-a-GCST90027564	6nR40b	outcome	|| id:ebi-a-GCST90027564	Simple mode	18	-0.0985117	0.129489	0.457217	-0.352311	0.155287	0.906185	0.703062	1.16799
595	ebi-a-GCST90027564	6nR40b	outcome	|| id:ebi-a-GCST90027564	Weighted mode	18	0.0277494	0.105177	0.795079	-0.178398	0.233897	1.02814	0.83661	1.26351
596	ebi-a-GCST90027565	suoHTa	outcome	|| id:ebi-a-GCST90027565	MR Egger	16	0.0526129	0.308563	0.867049	-0.552171	0.657397	1.05402	0.575698	1.92976
597	ebi-a-GCST90027565	suoHTa	outcome	|| id:ebi-a-GCST90027565	Weighted median	16	-0.00444605	0.0861984	0.958864	-0.173395	0.164503	0.995564	0.840806	1.17881
598	ebi-a-GCST90027565	suoHTa	outcome	|| id:ebi-a-GCST90027565	Inverse variance weighted	16	0.0334439	0.064278	0.602854	-0.092541	0.159429	1.03401	0.911612	1.17284
599	ebi-a-GCST90027565	suoHTa	outcome	|| id:ebi-a-GCST90027565	Simple mode	16	-0.0525834	0.143189	0.718576	-0.333233	0.228067	0.948775	0.716603	1.25617
600	ebi-a-GCST90027565	suoHTa	outcome	|| id:ebi-a-GCST90027565	Weighted mode	16	-0.0450213	0.130733	0.735344	-0.301258	0.211215	0.955977	0.739887	1.23518
601	ebi-a-GCST90027566	QWFTcS	outcome	|| id:ebi-a-GCST90027566	MR Egger	23	-0.0458605	0.20866	0.828161	-0.454834	0.363113	0.955175	0.634553	1.4378
602	ebi-a-GCST90027566	QWFTcS	outcome	|| id:ebi-a-GCST90027566	Weighted median	23	-0.0436585	0.0815436	0.592373	-0.203484	0.116167	0.957281	0.815883	1.12318
603	ebi-a-GCST90027566	QWFTcS	outcome	|| id:ebi-a-GCST90027566	Inverse variance weighted	23	-0.0689451	0.0580407	0.234882	-0.182705	0.0448146	0.933378	0.833014	1.04583
604	ebi-a-GCST90027566	QWFTcS	outcome	|| id:ebi-a-GCST90027566	Simple mode	23	0.0654856	0.15178	0.67034	-0.232004	0.362975	1.06768	0.792943	1.4376
605	ebi-a-GCST90027566	QWFTcS	outcome	|| id:ebi-a-GCST90027566	Weighted mode	23	0.0456601	0.150662	0.764688	-0.249636	0.340957	1.04672	0.779084	1.40629
606	ebi-a-GCST90027567	iUrC9W	outcome	|| id:ebi-a-GCST90027567	MR Egger	11	-0.06629	0.349931	0.853953	-0.752155	0.619575	0.935859	0.47135	1.85814
607	ebi-a-GCST90027567	iUrC9W	outcome	|| id:ebi-a-GCST90027567	Weighted median	11	-0.0091202	0.116165	0.937422	-0.236803	0.218562	0.990921	0.789147	1.24429
608	ebi-a-GCST90027567	iUrC9W	outcome	|| id:ebi-a-GCST90027567	Inverse variance weighted	11	-0.0607189	0.0867245	0.483843	-0.230699	0.109261	0.941088	0.793979	1.11545
609	ebi-a-GCST90027567	iUrC9W	outcome	|| id:ebi-a-GCST90027567	Simple mode	11	-0.00495271	0.17344	0.977781	-0.344894	0.334989	0.99506	0.708295	1.39792
610	ebi-a-GCST90027567	iUrC9W	outcome	|| id:ebi-a-GCST90027567	Weighted mode	11	-0.0380091	0.173687	0.831179	-0.378435	0.302417	0.962704	0.684932	1.35313
611	ebi-a-GCST90027568	YeuuON	outcome	|| id:ebi-a-GCST90027568	MR Egger	18	-0.201086	0.343137	0.566035	-0.873634	0.471461	0.817842	0.417432	1.60233
612	ebi-a-GCST90027568	YeuuON	outcome	|| id:ebi-a-GCST90027568	Weighted median	18	0.143962	0.0926217	0.120113	-0.0375766	0.325501	1.15484	0.963121	1.38472
613	ebi-a-GCST90027568	YeuuON	outcome	|| id:ebi-a-GCST90027568	Inverse variance weighted	18	0.0512285	0.0697387	0.462596	-0.0854593	0.187916	1.05256	0.91809	1.20673
614	ebi-a-GCST90027568	YeuuON	outcome	|| id:ebi-a-GCST90027568	Simple mode	18	0.196236	0.186592	0.307666	-0.169485	0.561957	1.21681	0.844099	1.7541
615	ebi-a-GCST90027568	YeuuON	outcome	|| id:ebi-a-GCST90027568	Weighted mode	18	0.193008	0.173688	0.281939	-0.147421	0.533437	1.21289	0.86293	1.70478
616	ebi-a-GCST90027569	MjTcoA	outcome	|| id:ebi-a-GCST90027569	MR Egger	12	-0.142687	0.303603	0.648451	-0.73775	0.452375	0.867025	0.478189	1.57204
617	ebi-a-GCST90027569	MjTcoA	outcome	|| id:ebi-a-GCST90027569	Weighted median	12	-0.0140923	0.10643	0.894661	-0.222695	0.194511	0.986007	0.800359	1.21472
618	ebi-a-GCST90027569	MjTcoA	outcome	|| id:ebi-a-GCST90027569	Inverse variance weighted	12	0.00605836	0.076847	0.937163	-0.144562	0.156678	1.00608	0.865402	1.16962
619	ebi-a-GCST90027569	MjTcoA	outcome	|| id:ebi-a-GCST90027569	Simple mode	12	0.0182038	0.175991	0.919478	-0.326738	0.363145	1.01837	0.721273	1.43784
620	ebi-a-GCST90027569	MjTcoA	outcome	|| id:ebi-a-GCST90027569	Weighted mode	12	-0.0105496	0.163956	0.949851	-0.331903	0.310804	0.989506	0.717557	1.36452
621	ebi-a-GCST90027570	suoHTa	outcome	|| id:ebi-a-GCST90027570	MR Egger	17	0.245002	0.261864	0.364294	-0.268251	0.758255	1.27762	0.764716	2.13455
622	ebi-a-GCST90027570	suoHTa	outcome	|| id:ebi-a-GCST90027570	Weighted median	17	0.0541901	0.10346	0.600432	-0.148591	0.256972	1.05569	0.861921	1.29301
623	ebi-a-GCST90027570	suoHTa	outcome	|| id:ebi-a-GCST90027570	Inverse variance weighted	17	-0.0153319	0.072474	0.832458	-0.157381	0.126717	0.984785	0.854379	1.1351
624	ebi-a-GCST90027570	suoHTa	outcome	|| id:ebi-a-GCST90027570	Simple mode	17	0.193569	0.195882	0.337768	-0.19036	0.577498	1.21357	0.826662	1.78157
625	ebi-a-GCST90027570	suoHTa	outcome	|| id:ebi-a-GCST90027570	Weighted mode	17	0.17927	0.193196	0.367237	-0.199394	0.557935	1.19634	0.819227	1.74706
626	ebi-a-GCST90027571	AVzgF4	outcome	|| id:ebi-a-GCST90027571	MR Egger	23	0.186979	0.237786	0.440456	-0.279082	0.653039	1.2056	0.756478	1.92137
627	ebi-a-GCST90027571	AVzgF4	outcome	|| id:ebi-a-GCST90027571	Weighted median	23	-0.100617	0.0793312	0.204686	-0.256106	0.0548724	0.904279	0.77406	1.05641
628	ebi-a-GCST90027571	AVzgF4	outcome	|| id:ebi-a-GCST90027571	Inverse variance weighted	23	-0.0410216	0.0568571	0.470611	-0.152461	0.0704183	0.959808	0.858592	1.07296
629	ebi-a-GCST90027571	AVzgF4	outcome	|| id:ebi-a-GCST90027571	Simple mode	23	-0.129041	0.148139	0.39312	-0.419394	0.161313	0.878938	0.657445	1.17505
630	ebi-a-GCST90027571	AVzgF4	outcome	|| id:ebi-a-GCST90027571	Weighted mode	23	-0.114874	0.143823	0.432992	-0.396768	0.167019	0.891478	0.67249	1.18178
631	ebi-a-GCST90027572	OvcHLF	outcome	|| id:ebi-a-GCST90027572	MR Egger	22	0.205312	0.212621	0.345763	-0.211424	0.622049	1.22791	0.809431	1.86274
632	ebi-a-GCST90027572	OvcHLF	outcome	|| id:ebi-a-GCST90027572	Weighted median	22	0.0481386	0.0801127	0.547916	-0.108882	0.20516	1.04932	0.896836	1.22772
633	ebi-a-GCST90027572	OvcHLF	outcome	|| id:ebi-a-GCST90027572	Inverse variance weighted	22	0.00376066	0.0592694	0.949408	-0.112407	0.119929	1.00377	0.89368	1.12742
634	ebi-a-GCST90027572	OvcHLF	outcome	|| id:ebi-a-GCST90027572	Simple mode	22	0.106295	0.170221	0.539056	-0.227338	0.439928	1.11215	0.796651	1.5526
635	ebi-a-GCST90027572	OvcHLF	outcome	|| id:ebi-a-GCST90027572	Weighted mode	22	0.114826	0.139648	0.420173	-0.158884	0.388536	1.12168	0.853095	1.47482
636	ebi-a-GCST90027573	IlEgl8	outcome	|| id:ebi-a-GCST90027573	MR Egger	15	-0.0520884	0.220837	0.81721	-0.484929	0.380752	0.949245	0.615741	1.46338
637	ebi-a-GCST90027573	IlEgl8	outcome	|| id:ebi-a-GCST90027573	Weighted median	15	0.0863682	0.097773	0.377045	-0.105267	0.278003	1.09021	0.900084	1.32049
638	ebi-a-GCST90027573	IlEgl8	outcome	|| id:ebi-a-GCST90027573	Inverse variance weighted	15	0.071172	0.0708556	0.315154	-0.0677049	0.210049	1.07377	0.934536	1.23374
639	ebi-a-GCST90027573	IlEgl8	outcome	|| id:ebi-a-GCST90027573	Simple mode	15	0.13029	0.1866	0.496469	-0.235447	0.496027	1.13916	0.790218	1.64218
640	ebi-a-GCST90027573	IlEgl8	outcome	|| id:ebi-a-GCST90027573	Weighted mode	15	0.0494945	0.157494	0.757956	-0.259194	0.358183	1.05074	0.771673	1.43073
641	ebi-a-GCST90027574	c9xMKJ	outcome	|| id:ebi-a-GCST90027574	MR Egger	15	0.250028	0.418066	0.560076	-0.569381	1.06944	1.28406	0.565875	2.91374
642	ebi-a-GCST90027574	c9xMKJ	outcome	|| id:ebi-a-GCST90027574	Weighted median	15	0.110803	0.108069	0.305225	-0.101013	0.322618	1.11717	0.903921	1.38074
643	ebi-a-GCST90027574	c9xMKJ	outcome	|| id:ebi-a-GCST90027574	Inverse variance weighted	15	-0.00393738	0.0843618	0.962774	-0.169286	0.161412	0.99607	0.844267	1.17517
644	ebi-a-GCST90027574	c9xMKJ	outcome	|| id:ebi-a-GCST90027574	Simple mode	15	0.239536	0.216322	0.286822	-0.184456	0.663527	1.27066	0.831557	1.94163
645	ebi-a-GCST90027574	c9xMKJ	outcome	|| id:ebi-a-GCST90027574	Weighted mode	15	0.221382	0.198697	0.28397	-0.168065	0.610829	1.2478	0.845299	1.84196
646	ebi-a-GCST90027575	BT27zX	outcome	|| id:ebi-a-GCST90027575	MR Egger	9	0.0920198	0.215585	0.682319	-0.330528	0.514567	1.09639	0.718544	1.67291
647	ebi-a-GCST90027575	BT27zX	outcome	|| id:ebi-a-GCST90027575	Weighted median	9	0.0383182	0.0658171	0.560438	-0.0906834	0.16732	1.03906	0.913307	1.18213
648	ebi-a-GCST90027575	BT27zX	outcome	|| id:ebi-a-GCST90027575	Inverse variance weighted	9	-0.0387039	0.048336	0.423291	-0.133443	0.0560347	0.962036	0.875078	1.05763
649	ebi-a-GCST90027575	BT27zX	outcome	|| id:ebi-a-GCST90027575	Simple mode	9	0.0434713	0.106542	0.69396	-0.165351	0.252294	1.04443	0.847596	1.28697
650	ebi-a-GCST90027575	BT27zX	outcome	|| id:ebi-a-GCST90027575	Weighted mode	9	0.0449633	0.0981533	0.659073	-0.147417	0.237344	1.04599	0.862934	1.26788
651	ebi-a-GCST90027576	RVuWYg	outcome	|| id:ebi-a-GCST90027576	MR Egger	15	-0.219842	0.289616	0.461348	-0.787489	0.347806	0.802646	0.454986	1.41596
652	ebi-a-GCST90027576	RVuWYg	outcome	|| id:ebi-a-GCST90027576	Weighted median	15	0.122654	0.086282	0.155156	-0.0464584	0.291767	1.13049	0.954604	1.33879
653	ebi-a-GCST90027576	RVuWYg	outcome	|| id:ebi-a-GCST90027576	Inverse variance weighted	15	0.0923505	0.065767	0.160257	-0.0365527	0.221254	1.09675	0.964107	1.24764
654	ebi-a-GCST90027576	RVuWYg	outcome	|| id:ebi-a-GCST90027576	Simple mode	15	0.134103	0.160333	0.416974	-0.180149	0.448356	1.14351	0.835146	1.56574
655	ebi-a-GCST90027576	RVuWYg	outcome	|| id:ebi-a-GCST90027576	Weighted mode	15	0.140683	0.154129	0.376819	-0.16141	0.442776	1.15106	0.850943	1.55702
656	ebi-a-GCST90027577	RVuWYg	outcome	|| id:ebi-a-GCST90027577	MR Egger	18	-0.3988	0.168265	0.0306915	-0.7286	-0.0689994	0.671125	0.482584	0.933327
657	ebi-a-GCST90027577	RVuWYg	outcome	|| id:ebi-a-GCST90027577	Weighted median	18	-0.0307374	0.0509779	0.546538	-0.130654	0.0691792	0.96973	0.877521	1.07163
658	ebi-a-GCST90027577	RVuWYg	outcome	|| id:ebi-a-GCST90027577	Inverse variance weighted	18	-0.0194515	0.0411826	0.636696	-0.10017	0.0612665	0.980736	0.904684	1.06318
659	ebi-a-GCST90027577	RVuWYg	outcome	|| id:ebi-a-GCST90027577	Simple mode	18	-0.129663	0.111027	0.258987	-0.347276	0.0879504	0.878392	0.70661	1.09193
660	ebi-a-GCST90027577	RVuWYg	outcome	|| id:ebi-a-GCST90027577	Weighted mode	18	-0.0909575	0.0985183	0.368794	-0.284054	0.102138	0.913056	0.752726	1.10754
661	ebi-a-GCST90027578	pnvAR6	outcome	|| id:ebi-a-GCST90027578	MR Egger	18	-0.113919	0.215135	0.603712	-0.535585	0.307746	0.89233	0.585327	1.36036
662	ebi-a-GCST90027578	pnvAR6	outcome	|| id:ebi-a-GCST90027578	Weighted median	18	0.0486103	0.0891598	0.585613	-0.126143	0.223363	1.04981	0.881489	1.25027
663	ebi-a-GCST90027578	pnvAR6	outcome	|| id:ebi-a-GCST90027578	Inverse variance weighted	18	0.017064	0.0631565	0.787018	-0.106723	0.140851	1.01721	0.898775	1.15125
664	ebi-a-GCST90027578	pnvAR6	outcome	|| id:ebi-a-GCST90027578	Simple mode	18	0.116841	0.156535	0.465614	-0.189969	0.42365	1.12394	0.826985	1.52753
665	ebi-a-GCST90027578	pnvAR6	outcome	|| id:ebi-a-GCST90027578	Weighted mode	18	0.0939174	0.15428	0.55074	-0.208471	0.396306	1.09847	0.811825	1.48632
666	ebi-a-GCST90027579	eFwAhX	outcome	|| id:ebi-a-GCST90027579	MR Egger	19	-0.129469	0.237074	0.592085	-0.594134	0.335196	0.878562	0.552041	1.39821
667	ebi-a-GCST90027579	eFwAhX	outcome	|| id:ebi-a-GCST90027579	Weighted median	19	-0.0587308	0.084877	0.488967	-0.22509	0.107628	0.942961	0.798445	1.11363
668	ebi-a-GCST90027579	eFwAhX	outcome	|| id:ebi-a-GCST90027579	Inverse variance weighted	19	-0.0971187	0.0608988	0.110767	-0.21648	0.022243	0.907448	0.805348	1.02249
669	ebi-a-GCST90027579	eFwAhX	outcome	|| id:ebi-a-GCST90027579	Simple mode	19	-0.0282391	0.147849	0.850664	-0.318023	0.261545	0.972156	0.727586	1.29894
670	ebi-a-GCST90027579	eFwAhX	outcome	|| id:ebi-a-GCST90027579	Weighted mode	19	-0.0400094	0.149875	0.792541	-0.333765	0.253746	0.96078	0.716222	1.28884
671	ebi-a-GCST90027580	IlEgl8	outcome	|| id:ebi-a-GCST90027580	MR Egger	3	-0.943933	0.514687	0.317798	-1.95272	0.0648542	0.389095	0.141888	1.067
672	ebi-a-GCST90027580	IlEgl8	outcome	|| id:ebi-a-GCST90027580	Weighted median	3	-0.0222977	0.0838728	0.790354	-0.186688	0.142093	0.977949	0.829702	1.15268
673	ebi-a-GCST90027580	IlEgl8	outcome	|| id:ebi-a-GCST90027580	Inverse variance weighted	3	-0.0714647	0.118374	0.546032	-0.303478	0.160549	0.931029	0.738246	1.17416
674	ebi-a-GCST90027580	IlEgl8	outcome	|| id:ebi-a-GCST90027580	Simple mode	3	0.00290815	0.0974962	0.978913	-0.188184	0.194001	1.00291	0.828462	1.2141
675	ebi-a-GCST90027580	IlEgl8	outcome	|| id:ebi-a-GCST90027580	Weighted mode	3	-0.00738834	0.0876685	0.940514	-0.179219	0.164442	0.992639	0.835923	1.17874
676	ebi-a-GCST90027581	xM8jTs	outcome	|| id:ebi-a-GCST90027581	MR Egger	15	0.303016	0.316365	0.355636	-0.317059	0.92309	1.35394	0.728288	2.51706
677	ebi-a-GCST90027581	xM8jTs	outcome	|| id:ebi-a-GCST90027581	Weighted median	15	0.0661038	0.0971917	0.496417	-0.124392	0.2566	1.06834	0.883034	1.29253
678	ebi-a-GCST90027581	xM8jTs	outcome	|| id:ebi-a-GCST90027581	Inverse variance weighted	15	0.0340156	0.0709072	0.631427	-0.104963	0.172994	1.0346	0.900358	1.18886
679	ebi-a-GCST90027581	xM8jTs	outcome	|| id:ebi-a-GCST90027581	Simple mode	15	0.157679	0.155262	0.327067	-0.146635	0.461992	1.17079	0.863609	1.58723
680	ebi-a-GCST90027581	xM8jTs	outcome	|| id:ebi-a-GCST90027581	Weighted mode	15	0.133051	0.148976	0.386897	-0.158942	0.425044	1.14231	0.853046	1.52966
681	ebi-a-GCST90027582	mg88SA	outcome	|| id:ebi-a-GCST90027582	MR Egger	12	0.616039	0.319353	0.0825677	-0.00989248	1.24197	1.85158	0.990156	3.46243
682	ebi-a-GCST90027582	mg88SA	outcome	|| id:ebi-a-GCST90027582	Weighted median	12	0.103917	0.103103	0.313503	-0.0981642	0.305998	1.10951	0.9065	1.35798
683	ebi-a-GCST90027582	mg88SA	outcome	|| id:ebi-a-GCST90027582	Inverse variance weighted	12	0.158402	0.0749963	0.034675	0.0114094	0.305395	1.17164	1.01147	1.35716
684	ebi-a-GCST90027582	mg88SA	outcome	|| id:ebi-a-GCST90027582	Simple mode	12	0.0374088	0.167401	0.827267	-0.290697	0.365515	1.03812	0.747742	1.44126
685	ebi-a-GCST90027582	mg88SA	outcome	|| id:ebi-a-GCST90027582	Weighted mode	12	0.07464	0.160389	0.650746	-0.239723	0.389003	1.0775	0.786846	1.47551
686	ebi-a-GCST90027583	xAF47Q	outcome	|| id:ebi-a-GCST90027583	MR Egger	19	-0.018986	0.27617	0.945993	-0.560278	0.522306	0.981193	0.57105	1.68591
687	ebi-a-GCST90027583	xAF47Q	outcome	|| id:ebi-a-GCST90027583	Weighted median	19	0.0726942	0.0858108	0.396915	-0.0954951	0.240883	1.0754	0.908923	1.27237
688	ebi-a-GCST90027583	xAF47Q	outcome	|| id:ebi-a-GCST90027583	Inverse variance weighted	19	0.031744	0.0644252	0.622205	-0.0945293	0.158017	1.03225	0.909801	1.17119
689	ebi-a-GCST90027583	xAF47Q	outcome	|| id:ebi-a-GCST90027583	Simple mode	19	0.162914	0.153054	0.301208	-0.137071	0.4629	1.17694	0.871908	1.58867
690	ebi-a-GCST90027583	xAF47Q	outcome	|| id:ebi-a-GCST90027583	Weighted mode	19	0.151437	0.151872	0.331918	-0.146233	0.449106	1.1635	0.863956	1.56691
691	ebi-a-GCST90027584	dJE8VH	outcome	|| id:ebi-a-GCST90027584	MR Egger	23	0.131457	0.17232	0.454028	-0.206291	0.469205	1.14049	0.813597	1.59872
692	ebi-a-GCST90027584	dJE8VH	outcome	|| id:ebi-a-GCST90027584	Weighted median	23	0.0472292	0.0643511	0.462992	-0.078899	0.173357	1.04836	0.924133	1.18929
693	ebi-a-GCST90027584	dJE8VH	outcome	|| id:ebi-a-GCST90027584	Inverse variance weighted	23	0.00940097	0.0469175	0.84119	-0.0825574	0.101359	1.00945	0.920759	1.10667
694	ebi-a-GCST90027584	dJE8VH	outcome	|| id:ebi-a-GCST90027584	Simple mode	23	0.121641	0.137177	0.384808	-0.147227	0.390509	1.12935	0.863098	1.47773
695	ebi-a-GCST90027584	dJE8VH	outcome	|| id:ebi-a-GCST90027584	Weighted mode	23	0.111384	0.128402	0.395052	-0.140284	0.363052	1.11782	0.869111	1.43771
696	ebi-a-GCST90027585	Nl4IUa	outcome	|| id:ebi-a-GCST90027585	MR Egger	5	-0.133939	0.533905	0.818119	-1.18039	0.912515	0.874644	0.307158	2.49058
697	ebi-a-GCST90027585	Nl4IUa	outcome	|| id:ebi-a-GCST90027585	Weighted median	5	-0.134699	0.144924	0.352656	-0.41875	0.149351	0.873979	0.657869	1.16108
698	ebi-a-GCST90027585	Nl4IUa	outcome	|| id:ebi-a-GCST90027585	Inverse variance weighted	5	-0.13248	0.117425	0.259231	-0.362633	0.0976726	0.87592	0.695842	1.1026
699	ebi-a-GCST90027585	Nl4IUa	outcome	|| id:ebi-a-GCST90027585	Simple mode	5	-0.120329	0.181529	0.543664	-0.476125	0.235467	0.886629	0.621186	1.2655
700	ebi-a-GCST90027585	Nl4IUa	outcome	|| id:ebi-a-GCST90027585	Weighted mode	5	-0.0792394	0.197736	0.709098	-0.466801	0.308322	0.923819	0.627005	1.36114
701	ebi-a-GCST90027586	Tj5sjb	outcome	|| id:ebi-a-GCST90027586	MR Egger	13	0.181709	0.297402	0.553622	-0.401198	0.764617	1.19927	0.669517	2.14817
702	ebi-a-GCST90027586	Tj5sjb	outcome	|| id:ebi-a-GCST90027586	Weighted median	13	0.106947	0.106388	0.314773	-0.101573	0.315467	1.11288	0.903415	1.3709
703	ebi-a-GCST90027586	Tj5sjb	outcome	|| id:ebi-a-GCST90027586	Inverse variance weighted	13	0.0753808	0.0798447	0.345123	-0.0811149	0.231876	1.07829	0.922088	1.26096
704	ebi-a-GCST90027586	Tj5sjb	outcome	|| id:ebi-a-GCST90027586	Simple mode	13	0.0234614	0.170542	0.892862	-0.310802	0.357725	1.02374	0.732859	1.43007
705	ebi-a-GCST90027586	Tj5sjb	outcome	|| id:ebi-a-GCST90027586	Weighted mode	13	0.0613397	0.156343	0.701685	-0.245092	0.367771	1.06326	0.782633	1.44451
706	ebi-a-GCST90027587	8RtYry	outcome	|| id:ebi-a-GCST90027587	MR Egger	18	0.198907	0.339038	0.565606	-0.465608	0.863422	1.22007	0.627753	2.37126
707	ebi-a-GCST90027587	8RtYry	outcome	|| id:ebi-a-GCST90027587	Weighted median	18	0.124202	0.0941618	0.18716	-0.0603551	0.308759	1.13224	0.94143	1.36173
708	ebi-a-GCST90027587	8RtYry	outcome	|| id:ebi-a-GCST90027587	Inverse variance weighted	18	0.149803	0.0664532	0.0241797	0.0195547	0.280051	1.16161	1.01975	1.3232
709	ebi-a-GCST90027587	8RtYry	outcome	|| id:ebi-a-GCST90027587	Simple mode	18	0.134733	0.168072	0.433824	-0.194688	0.464153	1.14423	0.823092	1.59067
710	ebi-a-GCST90027587	8RtYry	outcome	|| id:ebi-a-GCST90027587	Weighted mode	18	0.121537	0.150177	0.429528	-0.172809	0.415884	1.12923	0.841298	1.51571
711	ebi-a-GCST90027588	nt0KKx	outcome	|| id:ebi-a-GCST90027588	MR Egger	16	0.188874	0.222053	0.409314	-0.24635	0.624099	1.20789	0.781649	1.86656
712	ebi-a-GCST90027588	nt0KKx	outcome	|| id:ebi-a-GCST90027588	Weighted median	16	-0.00377896	0.0694287	0.956593	-0.139859	0.132301	0.996228	0.869481	1.14145
713	ebi-a-GCST90027588	nt0KKx	outcome	|| id:ebi-a-GCST90027588	Inverse variance weighted	16	-0.00706307	0.0544826	0.896852	-0.113849	0.0997227	0.992962	0.892393	1.10486
714	ebi-a-GCST90027588	nt0KKx	outcome	|| id:ebi-a-GCST90027588	Simple mode	16	0.00511334	0.123325	0.967474	-0.236603	0.24683	1.00513	0.789304	1.27996
715	ebi-a-GCST90027588	nt0KKx	outcome	|| id:ebi-a-GCST90027588	Weighted mode	16	0.00511334	0.121284	0.966927	-0.232603	0.24283	1.00513	0.792468	1.27485
716	ebi-a-GCST90027589	LWviY7	outcome	|| id:ebi-a-GCST90027589	MR Egger	21	0.0992322	0.217165	0.652893	-0.326411	0.524876	1.10432	0.721508	1.69025
717	ebi-a-GCST90027589	LWviY7	outcome	|| id:ebi-a-GCST90027589	Weighted median	21	-0.00618704	0.0572295	0.913909	-0.118357	0.105983	0.993832	0.888379	1.1118
718	ebi-a-GCST90027589	LWviY7	outcome	|| id:ebi-a-GCST90027589	Inverse variance weighted	21	0.0229761	0.044098	0.60235	-0.063456	0.109408	1.02324	0.938515	1.11562
719	ebi-a-GCST90027589	LWviY7	outcome	|| id:ebi-a-GCST90027589	Simple mode	21	-0.0504106	0.114615	0.664778	-0.275055	0.174234	0.950839	0.75953	1.19033
720	ebi-a-GCST90027589	LWviY7	outcome	|| id:ebi-a-GCST90027589	Weighted mode	21	-0.0547511	0.107157	0.614984	-0.264778	0.155276	0.946721	0.767376	1.16798
721	ebi-a-GCST90027590	nt0KKx	outcome	|| id:ebi-a-GCST90027590	MR Egger	9	-0.200498	0.216068	0.384319	-0.62399	0.222995	0.818323	0.535802	1.24981
722	ebi-a-GCST90027590	nt0KKx	outcome	|| id:ebi-a-GCST90027590	Weighted median	9	0.00521327	0.0614167	0.932354	-0.115163	0.12559	1.00523	0.89122	1.13382
723	ebi-a-GCST90027590	nt0KKx	outcome	|| id:ebi-a-GCST90027590	Inverse variance weighted	9	-0.0196488	0.0484235	0.684911	-0.114559	0.0752612	0.980543	0.891759	1.07817
724	ebi-a-GCST90027590	nt0KKx	outcome	|| id:ebi-a-GCST90027590	Simple mode	9	0.022522	0.0842233	0.79592	-0.142556	0.1876	1.02278	0.867139	1.20635
725	ebi-a-GCST90027590	nt0KKx	outcome	|| id:ebi-a-GCST90027590	Weighted mode	9	0.022522	0.0789492	0.782682	-0.132219	0.177263	1.02278	0.87615	1.19394
726	ebi-a-GCST90027591	zV4hhX	outcome	|| id:ebi-a-GCST90027591	MR Egger	20	0.114657	0.21914	0.607207	-0.314858	0.544172	1.12149	0.729893	1.72318
727	ebi-a-GCST90027591	zV4hhX	outcome	|| id:ebi-a-GCST90027591	Weighted median	20	0.000310568	0.0598638	0.995861	-0.117022	0.117644	1.00031	0.889565	1.12484
728	ebi-a-GCST90027591	zV4hhX	outcome	|| id:ebi-a-GCST90027591	Inverse variance weighted	20	0.0158454	0.0458488	0.729642	-0.0740182	0.105709	1.01597	0.928655	1.1115
729	ebi-a-GCST90027591	zV4hhX	outcome	|| id:ebi-a-GCST90027591	Simple mode	20	-0.0323389	0.1077	0.767234	-0.243432	0.178754	0.968178	0.783933	1.19573
730	ebi-a-GCST90027591	zV4hhX	outcome	|| id:ebi-a-GCST90027591	Weighted mode	20	-0.0382955	0.103669	0.715914	-0.241487	0.164896	0.962429	0.785459	1.17927
731	ebi-a-GCST90027592	YeuuON	outcome	|| id:ebi-a-GCST90027592	MR Egger	19	-0.553307	0.227739	0.0264908	-0.999676	-0.106939	0.575045	0.367999	0.898581
732	ebi-a-GCST90027592	YeuuON	outcome	|| id:ebi-a-GCST90027592	Weighted median	19	-0.0162574	0.0906168	0.857617	-0.193866	0.161352	0.983874	0.823768	1.1751
733	ebi-a-GCST90027592	YeuuON	outcome	|| id:ebi-a-GCST90027592	Inverse variance weighted	19	0.061659	0.0635611	0.332009	-0.0629207	0.186239	1.0636	0.939018	1.20471
734	ebi-a-GCST90027592	YeuuON	outcome	|| id:ebi-a-GCST90027592	Simple mode	19	-0.0422252	0.154336	0.787512	-0.344723	0.260272	0.958654	0.708417	1.29728
735	ebi-a-GCST90027592	YeuuON	outcome	|| id:ebi-a-GCST90027592	Weighted mode	19	-0.069426	0.135121	0.613638	-0.334264	0.195412	0.932929	0.715865	1.21581
736	ebi-a-GCST90027593	mRWJ8P	outcome	|| id:ebi-a-GCST90027593	MR Egger	13	-0.125903	0.130028	0.353714	-0.380759	0.128952	0.8817	0.683343	1.13764
737	ebi-a-GCST90027593	mRWJ8P	outcome	|| id:ebi-a-GCST90027593	Weighted median	13	0.0228838	0.050411	0.649869	-0.0759218	0.121689	1.02315	0.926889	1.1294
738	ebi-a-GCST90027593	mRWJ8P	outcome	|| id:ebi-a-GCST90027593	Inverse variance weighted	13	0.0345539	0.0381742	0.365379	-0.0402676	0.109375	1.03516	0.960532	1.11558
739	ebi-a-GCST90027593	mRWJ8P	outcome	|| id:ebi-a-GCST90027593	Simple mode	13	-0.000845322	0.0828365	0.992026	-0.163205	0.161514	0.999155	0.849417	1.17529
740	ebi-a-GCST90027593	mRWJ8P	outcome	|| id:ebi-a-GCST90027593	Weighted mode	13	0.00993358	0.0764324	0.898747	-0.139874	0.159741	1.00998	0.869468	1.17321
741	ebi-a-GCST90027594	wbCtSO	outcome	|| id:ebi-a-GCST90027594	MR Egger	25	-0.0816016	0.26376	0.759819	-0.598572	0.435369	0.921639	0.549596	1.54553
742	ebi-a-GCST90027594	wbCtSO	outcome	|| id:ebi-a-GCST90027594	Weighted median	25	-0.102639	0.0752574	0.172617	-0.250144	0.0448651	0.902452	0.778689	1.04589
743	ebi-a-GCST90027594	wbCtSO	outcome	|| id:ebi-a-GCST90027594	Inverse variance weighted	25	-0.0629309	0.0554684	0.256569	-0.171649	0.0457871	0.939008	0.842275	1.04685
744	ebi-a-GCST90027594	wbCtSO	outcome	|| id:ebi-a-GCST90027594	Simple mode	25	-0.159548	0.154847	0.313111	-0.463048	0.143951	0.852529	0.629363	1.15483
745	ebi-a-GCST90027594	wbCtSO	outcome	|| id:ebi-a-GCST90027594	Weighted mode	25	-0.148022	0.145396	0.318801	-0.432998	0.136954	0.862412	0.648562	1.14678
746	ebi-a-GCST90027595	xxC6Eo	outcome	|| id:ebi-a-GCST90027595	MR Egger	22	0.0649818	0.298593	0.829925	-0.520261	0.650224	1.06714	0.594366	1.91597
747	ebi-a-GCST90027595	xxC6Eo	outcome	|| id:ebi-a-GCST90027595	Weighted median	22	0.0440879	0.0823342	0.592322	-0.117287	0.205463	1.04507	0.88933	1.22809
748	ebi-a-GCST90027595	xxC6Eo	outcome	|| id:ebi-a-GCST90027595	Inverse variance weighted	22	0.0760258	0.0616607	0.217587	-0.0448291	0.196881	1.07899	0.956161	1.2176
749	ebi-a-GCST90027595	xxC6Eo	outcome	|| id:ebi-a-GCST90027595	Simple mode	22	-0.0497967	0.157046	0.754311	-0.357607	0.258014	0.951423	0.699348	1.29436
750	ebi-a-GCST90027595	xxC6Eo	outcome	|| id:ebi-a-GCST90027595	Weighted mode	22	-0.0368177	0.161917	0.822322	-0.354174	0.280539	0.963852	0.701753	1.32384
751	ebi-a-GCST90027596	RVuWYg	outcome	|| id:ebi-a-GCST90027596	MR Egger	15	0.119305	0.196312	0.553836	-0.265468	0.504077	1.12671	0.766847	1.65546
752	ebi-a-GCST90027596	RVuWYg	outcome	|| id:ebi-a-GCST90027596	Weighted median	15	0.0686508	0.0675301	0.309346	-0.0637082	0.20101	1.07106	0.938279	1.22264
753	ebi-a-GCST90027596	RVuWYg	outcome	|| id:ebi-a-GCST90027596	Inverse variance weighted	15	0.0614823	0.0482744	0.202805	-0.0331355	0.1561	1.06341	0.967408	1.16894
754	ebi-a-GCST90027596	RVuWYg	outcome	|| id:ebi-a-GCST90027596	Simple mode	15	0.0946902	0.132802	0.487552	-0.165603	0.354983	1.09932	0.847383	1.42616
755	ebi-a-GCST90027596	RVuWYg	outcome	|| id:ebi-a-GCST90027596	Weighted mode	15	0.135103	0.127436	0.30702	-0.114672	0.384878	1.14465	0.891658	1.46944
756	ebi-a-GCST90027597	6nR40b	outcome	|| id:ebi-a-GCST90027597	MR Egger	17	0.199839	0.105924	0.0787203	-0.00777146	0.40745	1.22121	0.992259	1.50298
757	ebi-a-GCST90027597	6nR40b	outcome	|| id:ebi-a-GCST90027597	Weighted median	17	0.0570817	0.0462219	0.216849	-0.0335132	0.147677	1.05874	0.967042	1.15914
758	ebi-a-GCST90027597	6nR40b	outcome	|| id:ebi-a-GCST90027597	Inverse variance weighted	17	0.0647175	0.0316349	0.0407794	0.00271321	0.126722	1.06686	1.00272	1.1351
759	ebi-a-GCST90027597	6nR40b	outcome	|| id:ebi-a-GCST90027597	Simple mode	17	0.0362938	0.0758135	0.638611	-0.112301	0.184888	1.03696	0.893776	1.20308
760	ebi-a-GCST90027597	6nR40b	outcome	|| id:ebi-a-GCST90027597	Weighted mode	17	0.0505807	0.0745619	0.507229	-0.0955606	0.196722	1.05188	0.908863	1.21741
761	ebi-a-GCST90027598	zFDXMQ	outcome	|| id:ebi-a-GCST90027598	MR Egger	16	0.183337	0.258124	0.489201	-0.322586	0.689261	1.20122	0.724274	1.99224
762	ebi-a-GCST90027598	zFDXMQ	outcome	|| id:ebi-a-GCST90027598	Weighted median	16	0.0542853	0.101013	0.590985	-0.1437	0.252271	1.05579	0.866147	1.28694
763	ebi-a-GCST90027598	zFDXMQ	outcome	|| id:ebi-a-GCST90027598	Inverse variance weighted	16	0.11524	0.0748611	0.123709	-0.0314874	0.261968	1.12214	0.969003	1.29948
764	ebi-a-GCST90027598	zFDXMQ	outcome	|| id:ebi-a-GCST90027598	Simple mode	16	0.0478683	0.152304	0.757627	-0.250648	0.346385	1.04903	0.778296	1.41395
765	ebi-a-GCST90027598	zFDXMQ	outcome	|| id:ebi-a-GCST90027598	Weighted mode	16	0.0478683	0.155499	0.76244	-0.256909	0.352646	1.04903	0.773438	1.42283
766	ebi-a-GCST90027599	QbII2T	outcome	|| id:ebi-a-GCST90027599	MR Egger	14	0.344273	0.183916	0.0857867	-0.0162024	0.704749	1.41096	0.983928	2.02334
767	ebi-a-GCST90027599	QbII2T	outcome	|| id:ebi-a-GCST90027599	Weighted median	14	-0.00347343	0.0533307	0.948071	-0.108002	0.101055	0.996533	0.897626	1.10634
768	ebi-a-GCST90027599	QbII2T	outcome	|| id:ebi-a-GCST90027599	Inverse variance weighted	14	0.0161019	0.040534	0.691188	-0.0633448	0.0955486	1.01623	0.93862	1.10026
769	ebi-a-GCST90027599	QbII2T	outcome	|| id:ebi-a-GCST90027599	Simple mode	14	-0.0668295	0.096174	0.499362	-0.25533	0.121672	0.935355	0.77466	1.12938
770	ebi-a-GCST90027599	QbII2T	outcome	|| id:ebi-a-GCST90027599	Weighted mode	14	-0.0689513	0.105455	0.524611	-0.275644	0.137741	0.933372	0.759083	1.14768
771	ebi-a-GCST90027600	iqbNEr	outcome	|| id:ebi-a-GCST90027600	MR Egger	18	0.284559	0.19118	0.156081	-0.0901539	0.659272	1.32918	0.913791	1.93338
772	ebi-a-GCST90027600	iqbNEr	outcome	|| id:ebi-a-GCST90027600	Weighted median	18	0.020626	0.0613707	0.736804	-0.0996606	0.140913	1.02084	0.905145	1.15132
773	ebi-a-GCST90027600	iqbNEr	outcome	|| id:ebi-a-GCST90027600	Inverse variance weighted	18	0.0242375	0.0434649	0.577094	-0.0609537	0.109429	1.02453	0.940867	1.11564
774	ebi-a-GCST90027600	iqbNEr	outcome	|| id:ebi-a-GCST90027600	Simple mode	18	-0.0648295	0.106742	0.551647	-0.274044	0.144385	0.937227	0.760299	1.15533
775	ebi-a-GCST90027600	iqbNEr	outcome	|| id:ebi-a-GCST90027600	Weighted mode	18	0.0311403	0.0978841	0.754258	-0.160713	0.222993	1.03163	0.851537	1.24981
776	ebi-a-GCST90027601	yjZuua	outcome	|| id:ebi-a-GCST90027601	MR Egger	7	-0.0784523	0.281987	0.791988	-0.631147	0.474242	0.924546	0.531981	1.6068
777	ebi-a-GCST90027601	yjZuua	outcome	|| id:ebi-a-GCST90027601	Weighted median	7	0.0239653	0.113766	0.833157	-0.199016	0.246946	1.02425	0.819537	1.28011
778	ebi-a-GCST90027601	yjZuua	outcome	|| id:ebi-a-GCST90027601	Inverse variance weighted	7	0.043987	0.081919	0.591297	-0.116574	0.204548	1.04497	0.889964	1.22697
779	ebi-a-GCST90027601	yjZuua	outcome	|| id:ebi-a-GCST90027601	Simple mode	7	0.0761086	0.16613	0.662984	-0.249506	0.401723	1.07908	0.779186	1.4944
780	ebi-a-GCST90027601	yjZuua	outcome	|| id:ebi-a-GCST90027601	Weighted mode	7	0.0385709	0.137154	0.787985	-0.230251	0.307393	1.03932	0.794334	1.35987
781	ebi-a-GCST90027602	zFDXMQ	outcome	|| id:ebi-a-GCST90027602	MR Egger	16	0.0767627	0.291285	0.79598	-0.494156	0.647682	1.07979	0.610085	1.91111
782	ebi-a-GCST90027602	zFDXMQ	outcome	|| id:ebi-a-GCST90027602	Weighted median	16	0.0727354	0.0917688	0.428014	-0.107131	0.252602	1.07545	0.898408	1.28737
783	ebi-a-GCST90027602	zFDXMQ	outcome	|| id:ebi-a-GCST90027602	Inverse variance weighted	16	0.0673849	0.0704463	0.338798	-0.0706898	0.20546	1.06971	0.931751	1.22809
784	ebi-a-GCST90027602	zFDXMQ	outcome	|| id:ebi-a-GCST90027602	Simple mode	16	0.0755983	0.168733	0.660532	-0.255119	0.406316	1.07853	0.774824	1.50128
785	ebi-a-GCST90027602	zFDXMQ	outcome	|| id:ebi-a-GCST90027602	Weighted mode	16	0.0698988	0.150893	0.649845	-0.22585	0.365648	1.0724	0.797837	1.44145
786	ebi-a-GCST90027603	IlEgl8	outcome	|| id:ebi-a-GCST90027603	MR Egger	15	-0.276546	0.265949	0.317366	-0.797806	0.244714	0.758399	0.450316	1.27726
787	ebi-a-GCST90027603	IlEgl8	outcome	|| id:ebi-a-GCST90027603	Weighted median	15	-0.135323	0.0911854	0.137799	-0.314046	0.0434008	0.873434	0.730485	1.04436
788	ebi-a-GCST90027603	IlEgl8	outcome	|| id:ebi-a-GCST90027603	Inverse variance weighted	15	-0.133469	0.0681251	0.050092	-0.266994	5.60424e-05	0.875055	0.765677	1.00006
789	ebi-a-GCST90027603	IlEgl8	outcome	|| id:ebi-a-GCST90027603	Simple mode	15	-0.137521	0.148403	0.369797	-0.42839	0.153349	0.871516	0.651557	1.16573
790	ebi-a-GCST90027603	IlEgl8	outcome	|| id:ebi-a-GCST90027603	Weighted mode	15	-0.146429	0.147056	0.336279	-0.434659	0.141801	0.863787	0.647486	1.15235
791	ebi-a-GCST90027604	RVuWYg	outcome	|| id:ebi-a-GCST90027604	MR Egger	15	-0.203295	0.280533	0.481491	-0.753139	0.346549	0.816037	0.470886	1.41418
792	ebi-a-GCST90027604	RVuWYg	outcome	|| id:ebi-a-GCST90027604	Weighted median	15	-0.108276	0.0976609	0.267565	-0.299691	0.0831399	0.89738	0.741047	1.08669
793	ebi-a-GCST90027604	RVuWYg	outcome	|| id:ebi-a-GCST90027604	Inverse variance weighted	15	-0.0877349	0.0683118	0.199026	-0.221626	0.0461562	0.916004	0.801215	1.04724
794	ebi-a-GCST90027604	RVuWYg	outcome	|| id:ebi-a-GCST90027604	Simple mode	15	-0.21595	0.184078	0.260312	-0.576744	0.144843	0.805775	0.561725	1.15586
795	ebi-a-GCST90027604	RVuWYg	outcome	|| id:ebi-a-GCST90027604	Weighted mode	15	-0.219121	0.184495	0.254719	-0.580731	0.142489	0.803224	0.559489	1.15314
796	ebi-a-GCST90027605	YeuuON	outcome	|| id:ebi-a-GCST90027605	MR Egger	18	0.032669	0.16819	0.848434	-0.296983	0.362321	1.03321	0.743057	1.43666
797	ebi-a-GCST90027605	YeuuON	outcome	|| id:ebi-a-GCST90027605	Weighted median	18	0.0257189	0.0645095	0.690126	-0.10072	0.152157	1.02605	0.904186	1.16434
798	ebi-a-GCST90027605	YeuuON	outcome	|| id:ebi-a-GCST90027605	Inverse variance weighted	18	0.00541493	0.0486592	0.911392	-0.089957	0.100787	1.00543	0.91397	1.10604
799	ebi-a-GCST90027605	YeuuON	outcome	|| id:ebi-a-GCST90027605	Simple mode	18	0.0710588	0.11495	0.544656	-0.154243	0.296361	1.07364	0.857064	1.34496
800	ebi-a-GCST90027605	YeuuON	outcome	|| id:ebi-a-GCST90027605	Weighted mode	18	0.023682	0.115025	0.839325	-0.201767	0.249131	1.02396	0.817285	1.28291
801	ebi-a-GCST90027606	6nR40b	outcome	|| id:ebi-a-GCST90027606	MR Egger	12	0.112955	0.156773	0.487717	-0.19432	0.42023	1.11958	0.823394	1.52231
802	ebi-a-GCST90027606	6nR40b	outcome	|| id:ebi-a-GCST90027606	Weighted median	12	0.0615229	0.0464646	0.185476	-0.0295477	0.152593	1.06345	0.970885	1.16485
803	ebi-a-GCST90027606	6nR40b	outcome	|| id:ebi-a-GCST90027606	Inverse variance weighted	12	0.0573215	0.036549	0.116801	-0.0143146	0.128958	1.059	0.985787	1.13764
804	ebi-a-GCST90027606	6nR40b	outcome	|| id:ebi-a-GCST90027606	Simple mode	12	0.0942129	0.0779495	0.252141	-0.0585681	0.246994	1.09879	0.943114	1.28017
805	ebi-a-GCST90027606	6nR40b	outcome	|| id:ebi-a-GCST90027606	Weighted mode	12	0.0965728	0.0733768	0.214899	-0.0472456	0.240391	1.10139	0.953853	1.27175
806	ebi-a-GCST90027607	hgfJiA	outcome	|| id:ebi-a-GCST90027607	MR Egger	16	-0.091411	0.358924	0.802673	-0.794902	0.61208	0.912643	0.451626	1.84426
807	ebi-a-GCST90027607	hgfJiA	outcome	|| id:ebi-a-GCST90027607	Weighted median	16	-0.0156249	0.101071	0.877142	-0.213724	0.182474	0.984497	0.807572	1.20018
808	ebi-a-GCST90027607	hgfJiA	outcome	|| id:ebi-a-GCST90027607	Inverse variance weighted	16	0.00154832	0.0768543	0.983927	-0.149086	0.152183	1.00155	0.861495	1.16437
809	ebi-a-GCST90027607	hgfJiA	outcome	|| id:ebi-a-GCST90027607	Simple mode	16	-0.0138664	0.17903	0.939287	-0.364765	0.337032	0.986229	0.69436	1.40078
810	ebi-a-GCST90027607	hgfJiA	outcome	|| id:ebi-a-GCST90027607	Weighted mode	16	0.0093873	0.172167	0.957237	-0.32806	0.346835	1.00943	0.720319	1.41458
811	ebi-a-GCST90027608	QbII2T	outcome	|| id:ebi-a-GCST90027608	MR Egger	16	0.111208	0.304465	0.720378	-0.485543	0.707959	1.11763	0.615363	2.02984
812	ebi-a-GCST90027608	QbII2T	outcome	|| id:ebi-a-GCST90027608	Weighted median	16	-0.000991897	0.0943848	0.991615	-0.185986	0.184002	0.999009	0.830285	1.20202
813	ebi-a-GCST90027608	QbII2T	outcome	|| id:ebi-a-GCST90027608	Inverse variance weighted	16	0.0369638	0.0685399	0.589678	-0.0973744	0.171302	1.03766	0.907216	1.18685
814	ebi-a-GCST90027608	QbII2T	outcome	|| id:ebi-a-GCST90027608	Simple mode	16	-0.00844779	0.162365	0.959192	-0.326684	0.309788	0.991588	0.721312	1.36314
815	ebi-a-GCST90027608	QbII2T	outcome	|| id:ebi-a-GCST90027608	Weighted mode	16	-0.0182477	0.153472	0.906933	-0.319052	0.282557	0.981918	0.726838	1.32652
816	ebi-a-GCST90027609	ap06XV	outcome	|| id:ebi-a-GCST90027609	MR Egger	18	0.403375	0.304316	0.203616	-0.193084	0.999833	1.49687	0.824413	2.71783
817	ebi-a-GCST90027609	ap06XV	outcome	|| id:ebi-a-GCST90027609	Weighted median	18	0.0665056	0.0970411	0.493133	-0.123695	0.256706	1.06877	0.883649	1.29267
818	ebi-a-GCST90027609	ap06XV	outcome	|| id:ebi-a-GCST90027609	Inverse variance weighted	18	0.00750662	0.0781757	0.923503	-0.145718	0.160731	1.00753	0.864402	1.17437
819	ebi-a-GCST90027609	ap06XV	outcome	|| id:ebi-a-GCST90027609	Simple mode	18	0.174524	0.192142	0.376415	-0.202076	0.551123	1.19068	0.817033	1.7352
820	ebi-a-GCST90027609	ap06XV	outcome	|| id:ebi-a-GCST90027609	Weighted mode	18	0.174524	0.178986	0.343199	-0.17629	0.525337	1.19068	0.838375	1.69103
821	ebi-a-GCST90027610	OvcHLF	outcome	|| id:ebi-a-GCST90027610	MR Egger	6	-0.643194	0.421689	0.20188	-1.4697	0.183316	0.525611	0.229993	1.20119
822	ebi-a-GCST90027610	OvcHLF	outcome	|| id:ebi-a-GCST90027610	Weighted median	6	-0.0131368	0.133118	0.921388	-0.274047	0.247774	0.986949	0.760296	1.28117
823	ebi-a-GCST90027610	OvcHLF	outcome	|| id:ebi-a-GCST90027610	Inverse variance weighted	6	0.0213028	0.104387	0.838296	-0.183297	0.225902	1.02153	0.832521	1.25345
824	ebi-a-GCST90027610	OvcHLF	outcome	|| id:ebi-a-GCST90027610	Simple mode	6	-0.0580814	0.201969	0.785209	-0.45394	0.337778	0.943573	0.635121	1.40183
825	ebi-a-GCST90027610	OvcHLF	outcome	|| id:ebi-a-GCST90027610	Weighted mode	6	-0.0420777	0.17601	0.820545	-0.387057	0.302901	0.958795	0.679052	1.35378
826	ebi-a-GCST90027611	nt0KKx	outcome	|| id:ebi-a-GCST90027611	MR Egger	15	-0.171741	0.272448	0.539382	-0.70574	0.362258	0.842198	0.493743	1.43657
827	ebi-a-GCST90027611	nt0KKx	outcome	|| id:ebi-a-GCST90027611	Weighted median	15	-0.00858937	0.0959453	0.928666	-0.196642	0.179463	0.991447	0.821484	1.19658
828	ebi-a-GCST90027611	nt0KKx	outcome	|| id:ebi-a-GCST90027611	Inverse variance weighted	15	0.0249366	0.0715558	0.727471	-0.115313	0.165186	1.02525	0.891087	1.17961
829	ebi-a-GCST90027611	nt0KKx	outcome	|| id:ebi-a-GCST90027611	Simple mode	15	-0.0565062	0.168924	0.742955	-0.387596	0.274584	0.945061	0.678686	1.31598
830	ebi-a-GCST90027611	nt0KKx	outcome	|| id:ebi-a-GCST90027611	Weighted mode	15	-0.050914	0.148079	0.736083	-0.341148	0.23932	0.95036	0.710954	1.27039
831	ebi-a-GCST90027612	Tj5sjb	outcome	|| id:ebi-a-GCST90027612	MR Egger	20	0.238902	0.181399	0.204361	-0.116641	0.594445	1.26985	0.889905	1.81203
832	ebi-a-GCST90027612	Tj5sjb	outcome	|| id:ebi-a-GCST90027612	Weighted median	20	0.014199	0.0715974	0.842797	-0.126132	0.15453	1.0143	0.881499	1.16711
833	ebi-a-GCST90027612	Tj5sjb	outcome	|| id:ebi-a-GCST90027612	Inverse variance weighted	20	0.0199284	0.0505974	0.693683	-0.0792425	0.119099	1.02013	0.923816	1.12648
834	ebi-a-GCST90027612	Tj5sjb	outcome	|| id:ebi-a-GCST90027612	Simple mode	20	0.0105581	0.11508	0.927861	-0.214999	0.236115	1.01061	0.806542	1.26632
835	ebi-a-GCST90027612	Tj5sjb	outcome	|| id:ebi-a-GCST90027612	Weighted mode	20	0.0189215	0.116802	0.873018	-0.21001	0.247853	1.0191	0.810576	1.28127
836	ebi-a-GCST90027613	suoHTa	outcome	|| id:ebi-a-GCST90027613	MR Egger	18	0.110335	0.274212	0.692736	-0.427121	0.647791	1.11665	0.652384	1.91131
837	ebi-a-GCST90027613	suoHTa	outcome	|| id:ebi-a-GCST90027613	Weighted median	18	0.0373709	0.0928835	0.687433	-0.144681	0.219423	1.03808	0.865298	1.24536
838	ebi-a-GCST90027613	suoHTa	outcome	|| id:ebi-a-GCST90027613	Inverse variance weighted	18	0.0378552	0.0714504	0.596244	-0.102188	0.177898	1.03858	0.90286	1.1947
839	ebi-a-GCST90027613	suoHTa	outcome	|| id:ebi-a-GCST90027613	Simple mode	18	0.294688	0.201219	0.161302	-0.0997012	0.689077	1.34271	0.905108	1.99188
840	ebi-a-GCST90027613	suoHTa	outcome	|| id:ebi-a-GCST90027613	Weighted mode	18	0.301773	0.209775	0.168433	-0.109386	0.712932	1.35225	0.896384	2.03996
841	ebi-a-GCST90027614	zV4hhX	outcome	|| id:ebi-a-GCST90027614	MR Egger	23	-0.277231	0.222005	0.225495	-0.712361	0.157899	0.75788	0.490485	1.17105
842	ebi-a-GCST90027614	zV4hhX	outcome	|| id:ebi-a-GCST90027614	Weighted median	23	-0.0865858	0.0823197	0.29288	-0.247932	0.0747608	0.917057	0.780413	1.07763
843	ebi-a-GCST90027614	zV4hhX	outcome	|| id:ebi-a-GCST90027614	Inverse variance weighted	23	-0.0523851	0.0584095	0.369794	-0.166868	0.0620975	0.948963	0.846312	1.06407
844	ebi-a-GCST90027614	zV4hhX	outcome	|| id:ebi-a-GCST90027614	Simple mode	23	-0.199159	0.184367	0.291738	-0.560519	0.1622	0.819419	0.570913	1.1761
845	ebi-a-GCST90027614	zV4hhX	outcome	|| id:ebi-a-GCST90027614	Weighted mode	23	-0.202379	0.164653	0.23201	-0.525098	0.120341	0.816786	0.591497	1.12788
846	ebi-a-GCST90027615	8RtYry	outcome	|| id:ebi-a-GCST90027615	MR Egger	19	-0.102714	0.229082	0.659548	-0.551714	0.346287	0.902385	0.575962	1.41381
847	ebi-a-GCST90027615	8RtYry	outcome	|| id:ebi-a-GCST90027615	Weighted median	19	-0.0145451	0.0808463	0.857223	-0.173004	0.143914	0.98556	0.841134	1.15478
848	ebi-a-GCST90027615	8RtYry	outcome	|| id:ebi-a-GCST90027615	Inverse variance weighted	19	-0.0276084	0.0595985	0.643193	-0.144421	0.0892047	0.972769	0.865523	1.0933
849	ebi-a-GCST90027615	8RtYry	outcome	|| id:ebi-a-GCST90027615	Simple mode	19	0.0521792	0.139493	0.712726	-0.221226	0.325585	1.05356	0.801535	1.38484
850	ebi-a-GCST90027615	8RtYry	outcome	|| id:ebi-a-GCST90027615	Weighted mode	19	0.0431782	0.137934	0.757852	-0.227173	0.31353	1.04412	0.796783	1.36825
851	ebi-a-GCST90027616	0Q9njO	outcome	|| id:ebi-a-GCST90027616	MR Egger	17	0.0895326	0.199402	0.659846	-0.301295	0.48036	1.09366	0.73986	1.61666
852	ebi-a-GCST90027616	0Q9njO	outcome	|| id:ebi-a-GCST90027616	Weighted median	17	0.0951402	0.0864831	0.271288	-0.0743667	0.264647	1.09981	0.928331	1.30297
853	ebi-a-GCST90027616	0Q9njO	outcome	|| id:ebi-a-GCST90027616	Inverse variance weighted	17	0.0130595	0.063649	0.837432	-0.111692	0.137811	1.01315	0.894319	1.14776
854	ebi-a-GCST90027616	0Q9njO	outcome	|| id:ebi-a-GCST90027616	Simple mode	17	0.166332	0.151775	0.289337	-0.131146	0.463811	1.18097	0.87709	1.59012
855	ebi-a-GCST90027616	0Q9njO	outcome	|| id:ebi-a-GCST90027616	Weighted mode	17	0.155066	0.135731	0.270074	-0.110966	0.421098	1.16774	0.894969	1.52363
856	ebi-a-GCST90027617	A7LkWw	outcome	|| id:ebi-a-GCST90027617	MR Egger	10	0.113547	0.279059	0.694755	-0.433408	0.660503	1.12024	0.648296	1.93577
857	ebi-a-GCST90027617	A7LkWw	outcome	|| id:ebi-a-GCST90027617	Weighted median	10	0.0599631	0.108369	0.580041	-0.152439	0.272366	1.0618	0.858611	1.31307
858	ebi-a-GCST90027617	A7LkWw	outcome	|| id:ebi-a-GCST90027617	Inverse variance weighted	10	0.0401385	0.0843641	0.634233	-0.125215	0.205492	1.04095	0.882307	1.22813
859	ebi-a-GCST90027617	A7LkWw	outcome	|| id:ebi-a-GCST90027617	Simple mode	10	0.0511532	0.169129	0.769182	-0.280341	0.382647	1.05248	0.755526	1.46616
860	ebi-a-GCST90027617	A7LkWw	outcome	|| id:ebi-a-GCST90027617	Weighted mode	10	0.0583454	0.147686	0.701995	-0.231119	0.347809	1.06008	0.793645	1.41596
861	ebi-a-GCST90027618	oLtaxe	outcome	|| id:ebi-a-GCST90027618	MR Egger	13	-0.891348	0.463315	0.0806244	-1.79944	0.0167493	0.410103	0.165391	1.01689
862	ebi-a-GCST90027618	oLtaxe	outcome	|| id:ebi-a-GCST90027618	Weighted median	13	-0.0806944	0.113262	0.476183	-0.302689	0.1413	0.922476	0.738829	1.15177
863	ebi-a-GCST90027618	oLtaxe	outcome	|| id:ebi-a-GCST90027618	Inverse variance weighted	13	-0.131286	0.0820025	0.109377	-0.292011	0.0294388	0.876967	0.74676	1.02988
864	ebi-a-GCST90027618	oLtaxe	outcome	|| id:ebi-a-GCST90027618	Simple mode	13	-0.0271825	0.197165	0.892632	-0.413625	0.35926	0.973184	0.661249	1.43227
865	ebi-a-GCST90027618	oLtaxe	outcome	|| id:ebi-a-GCST90027618	Weighted mode	13	0.0275624	0.195821	0.8904	-0.356247	0.411372	1.02795	0.700299	1.50889
866	ebi-a-GCST90027619	zFDXMQ	outcome	|| id:ebi-a-GCST90027619	MR Egger	14	0.150838	0.245243	0.550006	-0.329839	0.631515	1.16281	0.719039	1.88046
867	ebi-a-GCST90027619	zFDXMQ	outcome	|| id:ebi-a-GCST90027619	Weighted median	14	0.0634402	0.0732087	0.38618	-0.0800489	0.206929	1.0655	0.923071	1.2299
868	ebi-a-GCST90027619	zFDXMQ	outcome	|| id:ebi-a-GCST90027619	Inverse variance weighted	14	0.110627	0.0531463	0.0373825	0.00646059	0.214794	1.11698	1.00648	1.23961
869	ebi-a-GCST90027619	zFDXMQ	outcome	|| id:ebi-a-GCST90027619	Simple mode	14	0.00715656	0.127494	0.95609	-0.242731	0.257045	1.00718	0.784482	1.2931
870	ebi-a-GCST90027619	zFDXMQ	outcome	|| id:ebi-a-GCST90027619	Weighted mode	14	0.00715656	0.112556	0.95027	-0.213454	0.227767	1.00718	0.80779	1.25579
871	ebi-a-GCST90027620	JeukL4	outcome	|| id:ebi-a-GCST90027620	MR Egger	14	-0.123376	0.295044	0.683216	-0.701662	0.454911	0.883932	0.495761	1.57603
872	ebi-a-GCST90027620	JeukL4	outcome	|| id:ebi-a-GCST90027620	Weighted median	14	0.114531	0.0681642	0.0929125	-0.0190703	0.248133	1.12135	0.98111	1.28163
873	ebi-a-GCST90027620	JeukL4	outcome	|| id:ebi-a-GCST90027620	Inverse variance weighted	14	0.0947082	0.0493253	0.0548487	-0.00196941	0.191386	1.09934	0.998033	1.21093
874	ebi-a-GCST90027620	JeukL4	outcome	|| id:ebi-a-GCST90027620	Simple mode	14	0.0867428	0.114116	0.46074	-0.136924	0.31041	1.09062	0.872037	1.36398
875	ebi-a-GCST90027620	JeukL4	outcome	|| id:ebi-a-GCST90027620	Weighted mode	14	0.100851	0.108368	0.369002	-0.11155	0.313253	1.10611	0.894447	1.36787
876	ebi-a-GCST90027621	OvcHLF	outcome	|| id:ebi-a-GCST90027621	MR Egger	12	0.0476369	0.31035	0.881062	-0.560649	0.655923	1.04879	0.570838	1.92692
877	ebi-a-GCST90027621	OvcHLF	outcome	|| id:ebi-a-GCST90027621	Weighted median	12	0.129149	0.103717	0.213055	-0.0741359	0.332435	1.13786	0.928545	1.39436
878	ebi-a-GCST90027621	OvcHLF	outcome	|| id:ebi-a-GCST90027621	Inverse variance weighted	12	0.049688	0.0777831	0.522952	-0.102767	0.202143	1.05094	0.902337	1.22402
879	ebi-a-GCST90027621	OvcHLF	outcome	|| id:ebi-a-GCST90027621	Simple mode	12	0.141471	0.174737	0.435321	-0.201013	0.483955	1.15197	0.817902	1.62248
880	ebi-a-GCST90027621	OvcHLF	outcome	|| id:ebi-a-GCST90027621	Weighted mode	12	0.141471	0.156034	0.384015	-0.164357	0.447298	1.15197	0.848439	1.56408
881	ebi-a-GCST90027622	miDhfN	outcome	|| id:ebi-a-GCST90027622	MR Egger	15	0.46027	0.33703	0.195208	-0.200308	1.12085	1.5845	0.818478	3.06745
882	ebi-a-GCST90027622	miDhfN	outcome	|| id:ebi-a-GCST90027622	Weighted median	15	0.0551234	0.105837	0.602484	-0.152317	0.262564	1.05667	0.858716	1.30026
883	ebi-a-GCST90027622	miDhfN	outcome	|| id:ebi-a-GCST90027622	Inverse variance weighted	15	0.00390038	0.0796864	0.960962	-0.152285	0.160086	1.00391	0.858744	1.17361
884	ebi-a-GCST90027622	miDhfN	outcome	|| id:ebi-a-GCST90027622	Simple mode	15	0.270009	0.202298	0.203272	-0.126495	0.666513	1.30998	0.881179	1.94743
885	ebi-a-GCST90027622	miDhfN	outcome	|| id:ebi-a-GCST90027622	Weighted mode	15	0.213935	0.196522	0.294714	-0.171248	0.599118	1.23854	0.842612	1.82051
886	ebi-a-GCST90027623	dPp97g	outcome	|| id:ebi-a-GCST90027623	MR Egger	12	0.186571	0.290627	0.535336	-0.383057	0.7562	1.20511	0.681774	2.13017
887	ebi-a-GCST90027623	dPp97g	outcome	|| id:ebi-a-GCST90027623	Weighted median	12	0.0646608	0.10354	0.5323	-0.138278	0.2676	1.0668	0.870856	1.30682
888	ebi-a-GCST90027623	dPp97g	outcome	|| id:ebi-a-GCST90027623	Inverse variance weighted	12	-0.0302576	0.0740479	0.682817	-0.175392	0.114876	0.970196	0.839128	1.12173
889	ebi-a-GCST90027623	dPp97g	outcome	|| id:ebi-a-GCST90027623	Simple mode	12	0.0878169	0.191704	0.655808	-0.287923	0.463557	1.09179	0.749819	1.58972
890	ebi-a-GCST90027623	dPp97g	outcome	|| id:ebi-a-GCST90027623	Weighted mode	12	0.115062	0.159124	0.484714	-0.196822	0.426945	1.12194	0.821337	1.53257
891	ebi-a-GCST90027624	MjTcoA	outcome	|| id:ebi-a-GCST90027624	MR Egger	16	0.0781539	0.170958	0.654575	-0.256924	0.413232	1.08129	0.773427	1.5117
892	ebi-a-GCST90027624	MjTcoA	outcome	|| id:ebi-a-GCST90027624	Weighted median	16	-0.0110375	0.054449	0.83936	-0.117758	0.0956826	0.989023	0.888912	1.10041
893	ebi-a-GCST90027624	MjTcoA	outcome	|| id:ebi-a-GCST90027624	Inverse variance weighted	16	-0.00985924	0.0395235	0.803011	-0.0873253	0.0676069	0.990189	0.916379	1.06994
894	ebi-a-GCST90027624	MjTcoA	outcome	|| id:ebi-a-GCST90027624	Simple mode	16	-0.00881324	0.0925959	0.925432	-0.190301	0.172675	0.991225	0.82671	1.18848
895	ebi-a-GCST90027624	MjTcoA	outcome	|| id:ebi-a-GCST90027624	Weighted mode	16	-0.00881324	0.0903629	0.923596	-0.185925	0.168298	0.991225	0.830336	1.18329
896	ebi-a-GCST90027625	MXE5c6	outcome	|| id:ebi-a-GCST90027625	MR Egger	17	-0.00435424	0.330519	0.989663	-0.652172	0.643464	0.995655	0.520913	1.90306
897	ebi-a-GCST90027625	MXE5c6	outcome	|| id:ebi-a-GCST90027625	Weighted median	17	0.0678451	0.0995797	0.495673	-0.127331	0.263021	1.0702	0.880442	1.30085
898	ebi-a-GCST90027625	MXE5c6	outcome	|| id:ebi-a-GCST90027625	Inverse variance weighted	17	0.111268	0.0726235	0.125493	-0.0310743	0.25361	1.11769	0.969404	1.28867
899	ebi-a-GCST90027625	MXE5c6	outcome	|| id:ebi-a-GCST90027625	Simple mode	17	0.00346122	0.205366	0.986762	-0.399057	0.405979	1.00347	0.670953	1.50077
900	ebi-a-GCST90027625	MXE5c6	outcome	|| id:ebi-a-GCST90027625	Weighted mode	17	0.00346122	0.194894	0.98605	-0.37853	0.385453	1.00347	0.684867	1.47028
901	ebi-a-GCST90027626	XYuF1u	outcome	|| id:ebi-a-GCST90027626	MR Egger	12	-0.00128765	0.161276	0.993787	-0.317389	0.314813	0.998713	0.728048	1.37
902	ebi-a-GCST90027626	XYuF1u	outcome	|| id:ebi-a-GCST90027626	Weighted median	12	-0.0389434	0.0483989	0.421031	-0.133805	0.0559185	0.961805	0.87476	1.05751
903	ebi-a-GCST90027626	XYuF1u	outcome	|| id:ebi-a-GCST90027626	Inverse variance weighted	12	-0.0384597	0.0367482	0.295296	-0.110486	0.0335668	0.96227	0.895399	1.03414
904	ebi-a-GCST90027626	XYuF1u	outcome	|| id:ebi-a-GCST90027626	Simple mode	12	-0.0439676	0.0785632	0.586935	-0.197951	0.110016	0.956985	0.82041	1.1163
905	ebi-a-GCST90027626	XYuF1u	outcome	|| id:ebi-a-GCST90027626	Weighted mode	12	-0.0531524	0.0736688	0.485652	-0.197543	0.0912385	0.948235	0.820745	1.09553
906	ebi-a-GCST90027627	2Hjefc	outcome	|| id:ebi-a-GCST90027627	MR Egger	11	-0.263819	0.339963	0.457643	-0.930146	0.402509	0.768113	0.394496	1.49557
907	ebi-a-GCST90027627	2Hjefc	outcome	|| id:ebi-a-GCST90027627	Weighted median	11	-0.022486	0.103742	0.828404	-0.22582	0.180848	0.977765	0.797862	1.19823
908	ebi-a-GCST90027627	2Hjefc	outcome	|| id:ebi-a-GCST90027627	Inverse variance weighted	11	-0.0433984	0.0772957	0.574484	-0.194898	0.108101	0.95753	0.822919	1.11416
909	ebi-a-GCST90027627	2Hjefc	outcome	|| id:ebi-a-GCST90027627	Simple mode	11	0.09479	0.171578	0.592766	-0.241503	0.431083	1.09943	0.785446	1.53892
910	ebi-a-GCST90027627	2Hjefc	outcome	|| id:ebi-a-GCST90027627	Weighted mode	11	0.0411863	0.159044	0.800917	-0.27054	0.352913	1.04205	0.762967	1.42321
911	ebi-a-GCST90027628	A7LkWw	outcome	|| id:ebi-a-GCST90027628	MR Egger	17	0.352757	0.30142	0.260132	-0.238026	0.943539	1.42298	0.788182	2.56906
912	ebi-a-GCST90027628	A7LkWw	outcome	|| id:ebi-a-GCST90027628	Weighted median	17	0.0178033	0.0993115	0.857728	-0.176847	0.212454	1.01796	0.837908	1.23671
913	ebi-a-GCST90027628	A7LkWw	outcome	|| id:ebi-a-GCST90027628	Inverse variance weighted	17	0.0154763	0.0743351	0.835076	-0.130221	0.161173	1.0156	0.877902	1.17489
914	ebi-a-GCST90027628	A7LkWw	outcome	|| id:ebi-a-GCST90027628	Simple mode	17	0.271362	0.20894	0.212435	-0.138161	0.680885	1.31175	0.870959	1.97563
915	ebi-a-GCST90027628	A7LkWw	outcome	|| id:ebi-a-GCST90027628	Weighted mode	17	-0.159711	0.192539	0.419027	-0.537088	0.217666	0.85239	0.584448	1.24317
916	ebi-a-GCST90027629	Tj5sjb	outcome	|| id:ebi-a-GCST90027629	MR Egger	13	-0.177385	0.276112	0.533751	-0.718565	0.363796	0.837458	0.487451	1.43878
917	ebi-a-GCST90027629	Tj5sjb	outcome	|| id:ebi-a-GCST90027629	Weighted median	13	0.106835	0.102266	0.296171	-0.0936061	0.307277	1.11275	0.910641	1.35972
918	ebi-a-GCST90027629	Tj5sjb	outcome	|| id:ebi-a-GCST90027629	Inverse variance weighted	13	0.0505779	0.0722024	0.483614	-0.0909388	0.192095	1.05188	0.913074	1.21179
919	ebi-a-GCST90027629	Tj5sjb	outcome	|| id:ebi-a-GCST90027629	Simple mode	13	0.224378	0.192832	0.267205	-0.153573	0.602328	1.25154	0.857638	1.82637
920	ebi-a-GCST90027629	Tj5sjb	outcome	|| id:ebi-a-GCST90027629	Weighted mode	13	0.221448	0.184482	0.253153	-0.140137	0.583033	1.24788	0.869239	1.79146
921	ebi-a-GCST90027630	fylDa5	outcome	|| id:ebi-a-GCST90027630	MR Egger	18	-0.372153	0.290204	0.217976	-0.940953	0.196646	0.689249	0.390256	1.21731
922	ebi-a-GCST90027630	fylDa5	outcome	|| id:ebi-a-GCST90027630	Weighted median	18	0.0137486	0.0875645	0.875236	-0.157878	0.185375	1.01384	0.853954	1.20367
923	ebi-a-GCST90027630	fylDa5	outcome	|| id:ebi-a-GCST90027630	Inverse variance weighted	18	0.0158647	0.0636715	0.803233	-0.108931	0.140661	1.01599	0.896792	1.15103
924	ebi-a-GCST90027630	fylDa5	outcome	|| id:ebi-a-GCST90027630	Simple mode	18	0.00905506	0.160039	0.955539	-0.304621	0.322732	1.0091	0.737402	1.38089
925	ebi-a-GCST90027630	fylDa5	outcome	|| id:ebi-a-GCST90027630	Weighted mode	18	0.0223923	0.163861	0.892909	-0.298774	0.343559	1.02264	0.741727	1.40996
926	ebi-a-GCST90027631	8RtYry	outcome	|| id:ebi-a-GCST90027631	MR Egger	22	0.0598779	0.219209	0.787535	-0.369772	0.489527	1.06171	0.690892	1.63154
927	ebi-a-GCST90027631	8RtYry	outcome	|| id:ebi-a-GCST90027631	Weighted median	22	-0.194959	0.0821406	0.0176214	-0.355955	-0.0339635	0.822868	0.700504	0.966607
928	ebi-a-GCST90027631	8RtYry	outcome	|| id:ebi-a-GCST90027631	Inverse variance weighted	22	-0.1123	0.0587653	0.0560048	-0.22748	0.0028796	0.893776	0.796538	1.00288
929	ebi-a-GCST90027631	8RtYry	outcome	|| id:ebi-a-GCST90027631	Simple mode	22	-0.251982	0.163982	0.13931	-0.573387	0.0694216	0.777258	0.563614	1.07189
930	ebi-a-GCST90027631	8RtYry	outcome	|| id:ebi-a-GCST90027631	Weighted mode	22	-0.237094	0.161172	0.156102	-0.552992	0.0788036	0.788917	0.575226	1.08199
931	ebi-a-GCST90027632	ZMgtEp	outcome	|| id:ebi-a-GCST90027632	MR Egger	17	-0.0481288	0.234899	0.840411	-0.508532	0.412274	0.953011	0.601378	1.51025
932	ebi-a-GCST90027632	ZMgtEp	outcome	|| id:ebi-a-GCST90027632	Weighted median	17	-0.0384773	0.0712594	0.589224	-0.178146	0.101191	0.962254	0.83682	1.10649
933	ebi-a-GCST90027632	ZMgtEp	outcome	|| id:ebi-a-GCST90027632	Inverse variance weighted	17	-0.0748492	0.052977	0.157696	-0.178684	0.0289857	0.927883	0.83637	1.02941
934	ebi-a-GCST90027632	ZMgtEp	outcome	|| id:ebi-a-GCST90027632	Simple mode	17	-0.0343222	0.112452	0.764137	-0.254728	0.186084	0.96626	0.775127	1.20452
935	ebi-a-GCST90027632	ZMgtEp	outcome	|| id:ebi-a-GCST90027632	Weighted mode	17	-0.0303268	0.114423	0.794363	-0.254597	0.193943	0.970128	0.775229	1.21403
936	ebi-a-GCST90027633	xxC6Eo	outcome	|| id:ebi-a-GCST90027633	MR Egger	18	0.139134	0.234852	0.561842	-0.321176	0.599443	1.14928	0.725295	1.8211
937	ebi-a-GCST90027633	xxC6Eo	outcome	|| id:ebi-a-GCST90027633	Weighted median	18	0.00288915	0.0770805	0.9701	-0.148189	0.153967	1.00289	0.862268	1.16645
938	ebi-a-GCST90027633	xxC6Eo	outcome	|| id:ebi-a-GCST90027633	Inverse variance weighted	18	0.023671	0.0578442	0.682378	-0.0897036	0.137046	1.02395	0.914202	1.14688
939	ebi-a-GCST90027633	xxC6Eo	outcome	|| id:ebi-a-GCST90027633	Simple mode	18	0.00677152	0.143115	0.962813	-0.273733	0.287276	1.00679	0.760535	1.33279
940	ebi-a-GCST90027633	xxC6Eo	outcome	|| id:ebi-a-GCST90027633	Weighted mode	18	-0.000636893	0.141055	0.99645	-0.277105	0.275832	0.999363	0.757975	1.31763
941	ebi-a-GCST90027634	6nR40b	outcome	|| id:ebi-a-GCST90027634	MR Egger	15	0.227902	0.246168	0.371419	-0.254588	0.710392	1.25596	0.775236	2.03479
942	ebi-a-GCST90027634	6nR40b	outcome	|| id:ebi-a-GCST90027634	Weighted median	15	0.0180048	0.068131	0.791574	-0.115532	0.151542	1.01817	0.890892	1.16363
943	ebi-a-GCST90027634	6nR40b	outcome	|| id:ebi-a-GCST90027634	Inverse variance weighted	15	0.0279719	0.0491253	0.569086	-0.0683138	0.124258	1.02837	0.933967	1.13231
944	ebi-a-GCST90027634	6nR40b	outcome	|| id:ebi-a-GCST90027634	Simple mode	15	-0.0167136	0.121298	0.892369	-0.254459	0.221031	0.983425	0.775336	1.24736
945	ebi-a-GCST90027634	6nR40b	outcome	|| id:ebi-a-GCST90027634	Weighted mode	15	-0.0227689	0.110018	0.839024	-0.238405	0.192867	0.977488	0.787884	1.21272
946	ebi-a-GCST90027635	zFDXMQ	outcome	|| id:ebi-a-GCST90027635	MR Egger	16	0.132153	0.20445	0.528487	-0.268569	0.532875	1.14128	0.764473	1.70382
947	ebi-a-GCST90027635	zFDXMQ	outcome	|| id:ebi-a-GCST90027635	Weighted median	16	0.0993777	0.070024	0.155843	-0.0378694	0.236625	1.10448	0.962839	1.26697
948	ebi-a-GCST90027635	zFDXMQ	outcome	|| id:ebi-a-GCST90027635	Inverse variance weighted	16	0.0852982	0.051063	0.0948304	-0.0147853	0.185382	1.08904	0.985323	1.20368
949	ebi-a-GCST90027635	zFDXMQ	outcome	|| id:ebi-a-GCST90027635	Simple mode	16	0.0999091	0.120174	0.418803	-0.135632	0.33545	1.10507	0.873164	1.39857
950	ebi-a-GCST90027635	zFDXMQ	outcome	|| id:ebi-a-GCST90027635	Weighted mode	16	0.103613	0.119993	0.401467	-0.131575	0.3388	1.10917	0.876714	1.40326
951	ebi-a-GCST90027636	ROdtaS	outcome	|| id:ebi-a-GCST90027636	MR Egger	14	-0.0633247	0.188765	0.743064	-0.433304	0.306655	0.938639	0.648363	1.35887
952	ebi-a-GCST90027636	ROdtaS	outcome	|| id:ebi-a-GCST90027636	Weighted median	14	0.0698427	0.0711408	0.326222	-0.0695933	0.209279	1.07234	0.932773	1.23279
953	ebi-a-GCST90027636	ROdtaS	outcome	|| id:ebi-a-GCST90027636	Inverse variance weighted	14	0.078749	0.0517308	0.127938	-0.0226434	0.180141	1.08193	0.977611	1.19739
954	ebi-a-GCST90027636	ROdtaS	outcome	|| id:ebi-a-GCST90027636	Simple mode	14	0.0707229	0.115778	0.551829	-0.156201	0.297647	1.07328	0.855387	1.34669
955	ebi-a-GCST90027636	ROdtaS	outcome	|| id:ebi-a-GCST90027636	Weighted mode	14	0.0684771	0.109383	0.542132	-0.145914	0.282869	1.07088	0.864232	1.32693
956	ebi-a-GCST90027637	kWpaMk	outcome	|| id:ebi-a-GCST90027637	MR Egger	22	-0.329183	0.186931	0.0935239	-0.695568	0.0372019	0.719511	0.498791	1.0379
957	ebi-a-GCST90027637	kWpaMk	outcome	|| id:ebi-a-GCST90027637	Weighted median	22	-0.101114	0.0683028	0.138773	-0.234987	0.0327596	0.90383	0.790581	1.0333
958	ebi-a-GCST90027637	kWpaMk	outcome	|| id:ebi-a-GCST90027637	Inverse variance weighted	22	-0.0600258	0.0483797	0.214708	-0.15485	0.0347983	0.94174	0.856544	1.03541
959	ebi-a-GCST90027637	kWpaMk	outcome	|| id:ebi-a-GCST90027637	Simple mode	22	-0.10423	0.133035	0.442096	-0.364978	0.156519	0.901018	0.694212	1.16943
960	ebi-a-GCST90027637	kWpaMk	outcome	|| id:ebi-a-GCST90027637	Weighted mode	22	-0.126207	0.114196	0.281581	-0.350031	0.0976162	0.881432	0.704666	1.10254
961	ebi-a-GCST90027638	AVzgF4	outcome	|| id:ebi-a-GCST90027638	MR Egger	20	0.105836	0.238478	0.662476	-0.36158	0.573252	1.11164	0.696575	1.77403
962	ebi-a-GCST90027638	AVzgF4	outcome	|| id:ebi-a-GCST90027638	Weighted median	20	-0.0830353	0.0889382	0.350495	-0.257354	0.0912835	0.920319	0.773094	1.09558
963	ebi-a-GCST90027638	AVzgF4	outcome	|| id:ebi-a-GCST90027638	Inverse variance weighted	20	-0.0348053	0.0646779	0.590485	-0.161574	0.0919634	0.965793	0.850804	1.09632
964	ebi-a-GCST90027638	AVzgF4	outcome	|| id:ebi-a-GCST90027638	Simple mode	20	-0.157188	0.162161	0.344557	-0.475024	0.160647	0.854543	0.62187	1.17427
965	ebi-a-GCST90027638	AVzgF4	outcome	|| id:ebi-a-GCST90027638	Weighted mode	20	-0.169685	0.157367	0.294409	-0.478124	0.138753	0.84393	0.619945	1.14884
966	ebi-a-GCST90027639	gMFGAi	outcome	|| id:ebi-a-GCST90027639	MR Egger	23	-0.152935	0.142892	0.29664	-0.433003	0.127133	0.858186	0.648559	1.13557
967	ebi-a-GCST90027639	gMFGAi	outcome	|| id:ebi-a-GCST90027639	Weighted median	23	-0.113481	0.0712052	0.111	-0.253043	0.0260816	0.892721	0.776435	1.02642
968	ebi-a-GCST90027639	gMFGAi	outcome	|| id:ebi-a-GCST90027639	Inverse variance weighted	23	-0.0414274	0.0506803	0.413686	-0.140761	0.0579061	0.959419	0.868697	1.05962
969	ebi-a-GCST90027639	gMFGAi	outcome	|| id:ebi-a-GCST90027639	Simple mode	23	-0.135717	0.135977	0.329087	-0.402232	0.130797	0.873089	0.668826	1.13974
970	ebi-a-GCST90027639	gMFGAi	outcome	|| id:ebi-a-GCST90027639	Weighted mode	23	-0.14871	0.101951	0.158797	-0.348534	0.051115	0.861819	0.705722	1.05244
971	ebi-a-GCST90027640	MXE5c6	outcome	|| id:ebi-a-GCST90027640	MR Egger	20	-0.276742	0.361504	0.453879	-0.985291	0.431807	0.75825	0.373331	1.54004
972	ebi-a-GCST90027640	MXE5c6	outcome	|| id:ebi-a-GCST90027640	Weighted median	20	0.0615792	0.084848	0.467986	-0.104723	0.227881	1.06351	0.900574	1.25594
973	ebi-a-GCST90027640	MXE5c6	outcome	|| id:ebi-a-GCST90027640	Inverse variance weighted	20	0.019254	0.0613426	0.753615	-0.100978	0.139486	1.01944	0.903953	1.14968
974	ebi-a-GCST90027640	MXE5c6	outcome	|| id:ebi-a-GCST90027640	Simple mode	20	0.0804311	0.158767	0.618265	-0.230752	0.391614	1.08375	0.793936	1.47937
975	ebi-a-GCST90027640	MXE5c6	outcome	|| id:ebi-a-GCST90027640	Weighted mode	20	0.0968837	0.148879	0.522996	-0.194918	0.388686	1.10173	0.822902	1.47504
976	ebi-a-GCST90027641	Nl4IUa	outcome	|| id:ebi-a-GCST90027641	MR Egger	13	-0.232416	0.279417	0.423216	-0.780073	0.31524	0.792616	0.458373	1.37059
977	ebi-a-GCST90027641	Nl4IUa	outcome	|| id:ebi-a-GCST90027641	Weighted median	13	-0.0626607	0.103542	0.545064	-0.265603	0.140281	0.939262	0.766744	1.1506
978	ebi-a-GCST90027641	Nl4IUa	outcome	|| id:ebi-a-GCST90027641	Inverse variance weighted	13	0.022255	0.0766125	0.771443	-0.127905	0.172416	1.0225	0.879937	1.18817
979	ebi-a-GCST90027641	Nl4IUa	outcome	|| id:ebi-a-GCST90027641	Simple mode	13	-0.116297	0.160963	0.483826	-0.431785	0.199191	0.890211	0.649349	1.22041
980	ebi-a-GCST90027641	Nl4IUa	outcome	|| id:ebi-a-GCST90027641	Weighted mode	13	-0.111479	0.153519	0.481665	-0.412377	0.189418	0.89451	0.662075	1.20855
981	ebi-a-GCST90027642	lX0nBH	outcome	|| id:ebi-a-GCST90027642	MR Egger	12	-0.290084	0.253042	0.278325	-0.786046	0.205878	0.748201	0.455643	1.2286
982	ebi-a-GCST90027642	lX0nBH	outcome	|| id:ebi-a-GCST90027642	Weighted median	12	-0.125458	0.0991857	0.205915	-0.319862	0.0689462	0.882093	0.726249	1.07138
983	ebi-a-GCST90027642	lX0nBH	outcome	|| id:ebi-a-GCST90027642	Inverse variance weighted	12	-0.138279	0.0757125	0.0677942	-0.286676	0.0101173	0.870855	0.750755	1.01017
984	ebi-a-GCST90027642	lX0nBH	outcome	|| id:ebi-a-GCST90027642	Simple mode	12	-0.0308176	0.168298	0.858041	-0.360682	0.299047	0.969652	0.697201	1.34857
985	ebi-a-GCST90027642	lX0nBH	outcome	|| id:ebi-a-GCST90027642	Weighted mode	12	-0.0546536	0.163379	0.744278	-0.374876	0.265568	0.946813	0.687375	1.30417
986	ebi-a-GCST90027643	2Hjefc	outcome	|| id:ebi-a-GCST90027643	MR Egger	11	-0.0403958	0.580808	0.946072	-1.17878	1.09799	0.960409	0.307654	2.99813
987	ebi-a-GCST90027643	2Hjefc	outcome	|| id:ebi-a-GCST90027643	Weighted median	11	-0.0715825	0.111959	0.522587	-0.291022	0.147857	0.930919	0.747499	1.15935
988	ebi-a-GCST90027643	2Hjefc	outcome	|| id:ebi-a-GCST90027643	Inverse variance weighted	11	-0.0798855	0.0872001	0.359605	-0.250798	0.0910266	0.923222	0.77818	1.0953
989	ebi-a-GCST90027643	2Hjefc	outcome	|| id:ebi-a-GCST90027643	Simple mode	11	-0.0647729	0.156724	0.688114	-0.371951	0.242406	0.93728	0.689388	1.27431
990	ebi-a-GCST90027643	2Hjefc	outcome	|| id:ebi-a-GCST90027643	Weighted mode	11	-0.0445658	0.162054	0.78891	-0.362192	0.273061	0.956413	0.696149	1.31398
991	ebi-a-GCST90027644	Nb73qS	outcome	|| id:ebi-a-GCST90027644	MR Egger	17	0.334114	0.26511	0.22682	-0.185501	0.85373	1.3967	0.830688	2.34839
992	ebi-a-GCST90027644	Nb73qS	outcome	|| id:ebi-a-GCST90027644	Weighted median	17	0.0533996	0.0991743	0.590272	-0.140982	0.247781	1.05485	0.868505	1.28118
993	ebi-a-GCST90027644	Nb73qS	outcome	|| id:ebi-a-GCST90027644	Inverse variance weighted	17	0.0753457	0.0689903	0.274781	-0.0598753	0.210567	1.07826	0.941882	1.23438
994	ebi-a-GCST90027644	Nb73qS	outcome	|| id:ebi-a-GCST90027644	Simple mode	17	0.0961946	0.176064	0.592356	-0.248892	0.441281	1.10097	0.779664	1.5547
995	ebi-a-GCST90027644	Nb73qS	outcome	|| id:ebi-a-GCST90027644	Weighted mode	17	0.117649	0.187152	0.538464	-0.249169	0.484467	1.12485	0.779448	1.62331
996	ebi-a-GCST90027645	uvC9oY	outcome	|| id:ebi-a-GCST90027645	MR Egger	21	0.0651044	0.259407	0.804528	-0.443333	0.573542	1.06727	0.641893	1.77454
997	ebi-a-GCST90027645	uvC9oY	outcome	|| id:ebi-a-GCST90027645	Weighted median	21	0.0390165	0.0856283	0.648642	-0.128815	0.206848	1.03979	0.879137	1.2298
998	ebi-a-GCST90027645	uvC9oY	outcome	|| id:ebi-a-GCST90027645	Inverse variance weighted	21	0.0696113	0.0608225	0.252417	-0.0496008	0.188823	1.07209	0.951609	1.20783
999	ebi-a-GCST90027645	uvC9oY	outcome	|| id:ebi-a-GCST90027645	Simple mode	21	0.0183996	0.158809	0.908919	-0.292866	0.329665	1.01857	0.746122	1.3905
1000	ebi-a-GCST90027645	uvC9oY	outcome	|| id:ebi-a-GCST90027645	Weighted mode	21	0.00499831	0.156732	0.974875	-0.302197	0.312193	1.00501	0.739193	1.36642
1001	ebi-a-GCST90027646	wbCtSO	outcome	|| id:ebi-a-GCST90027646	MR Egger	24	0.515057	0.302951	0.103202	-0.0787264	1.10884	1.67373	0.924293	3.03084
1002	ebi-a-GCST90027646	wbCtSO	outcome	|| id:ebi-a-GCST90027646	Weighted median	24	-0.127282	0.0787649	0.106099	-0.281662	0.0270968	0.880485	0.754529	1.02747
1003	ebi-a-GCST90027646	wbCtSO	outcome	|| id:ebi-a-GCST90027646	Inverse variance weighted	24	-0.0878847	0.0563251	0.118687	-0.198282	0.0225126	0.915866	0.820139	1.02277
1004	ebi-a-GCST90027646	wbCtSO	outcome	|| id:ebi-a-GCST90027646	Simple mode	24	-0.184787	0.149881	0.230068	-0.478553	0.108979	0.831281	0.619679	1.11514
1005	ebi-a-GCST90027646	wbCtSO	outcome	|| id:ebi-a-GCST90027646	Weighted mode	24	-0.16578	0.145857	0.267413	-0.451661	0.1201	0.847232	0.63657	1.12761
1006	ebi-a-GCST90027647	LWviY7	outcome	|| id:ebi-a-GCST90027647	MR Egger	22	-0.0700948	0.317072	0.82728	-0.691556	0.551366	0.932305	0.500796	1.73562
1007	ebi-a-GCST90027647	LWviY7	outcome	|| id:ebi-a-GCST90027647	Weighted median	22	0.0115605	0.0940583	0.90218	-0.172794	0.195915	1.01163	0.841311	1.21642
1008	ebi-a-GCST90027647	LWviY7	outcome	|| id:ebi-a-GCST90027647	Inverse variance weighted	22	0.0112476	0.0651532	0.86294	-0.116453	0.138948	1.01131	0.890072	1.14906
1009	ebi-a-GCST90027647	LWviY7	outcome	|| id:ebi-a-GCST90027647	Simple mode	22	0.0820751	0.182492	0.657502	-0.27561	0.43976	1.08554	0.759109	1.55233
1010	ebi-a-GCST90027647	LWviY7	outcome	|| id:ebi-a-GCST90027647	Weighted mode	22	0.0820751	0.16961	0.63346	-0.25036	0.41451	1.08554	0.778521	1.51363
1011	ebi-a-GCST90027648	RVuWYg	outcome	|| id:ebi-a-GCST90027648	MR Egger	10	-0.0117645	0.164118	0.944614	-0.333436	0.309907	0.988304	0.716458	1.3633
1012	ebi-a-GCST90027648	RVuWYg	outcome	|| id:ebi-a-GCST90027648	Weighted median	10	0.0493737	0.0639669	0.440195	-0.0760014	0.174749	1.05061	0.926815	1.19095
1013	ebi-a-GCST90027648	RVuWYg	outcome	|| id:ebi-a-GCST90027648	Inverse variance weighted	10	0.0392827	0.0482711	0.415763	-0.0553286	0.133894	1.04006	0.946174	1.14327
1014	ebi-a-GCST90027648	RVuWYg	outcome	|| id:ebi-a-GCST90027648	Simple mode	10	0.0494361	0.0955682	0.617428	-0.137877	0.23675	1.05068	0.871205	1.26712
1015	ebi-a-GCST90027648	RVuWYg	outcome	|| id:ebi-a-GCST90027648	Weighted mode	10	0.0406769	0.0838646	0.639242	-0.123698	0.205052	1.04152	0.883647	1.22759
1016	ebi-a-GCST90027649	A7LkWw	outcome	|| id:ebi-a-GCST90027649	MR Egger	18	0.0235116	0.294019	0.937256	-0.552766	0.599789	1.02379	0.575356	1.82173
1017	ebi-a-GCST90027649	A7LkWw	outcome	|| id:ebi-a-GCST90027649	Weighted median	18	0.1287	0.0881396	0.144239	-0.0440536	0.301454	1.13735	0.956903	1.35182
1018	ebi-a-GCST90027649	A7LkWw	outcome	|| id:ebi-a-GCST90027649	Inverse variance weighted	18	0.0744914	0.0675059	0.269819	-0.0578202	0.206803	1.07734	0.94382	1.22974
1019	ebi-a-GCST90027649	A7LkWw	outcome	|| id:ebi-a-GCST90027649	Simple mode	18	0.186546	0.170001	0.287801	-0.146656	0.519748	1.20508	0.863591	1.6816
1020	ebi-a-GCST90027649	A7LkWw	outcome	|| id:ebi-a-GCST90027649	Weighted mode	18	0.17415	0.155396	0.278005	-0.130426	0.478726	1.19023	0.877721	1.61402
1021	ebi-a-GCST90027650	M5m4YJ	outcome	|| id:ebi-a-GCST90027650	MR Egger	13	0.0485591	0.335414	0.887508	-0.608852	0.70597	1.04976	0.543975	2.02581
1022	ebi-a-GCST90027650	M5m4YJ	outcome	|| id:ebi-a-GCST90027650	Weighted median	13	0.0188935	0.105502	0.857873	-0.18789	0.225677	1.01907	0.828706	1.25317
1023	ebi-a-GCST90027650	M5m4YJ	outcome	|| id:ebi-a-GCST90027650	Inverse variance weighted	13	0.0656455	0.0783251	0.401966	-0.0878718	0.219163	1.06785	0.915878	1.24503
1024	ebi-a-GCST90027650	M5m4YJ	outcome	|| id:ebi-a-GCST90027650	Simple mode	13	-0.00318284	0.163691	0.984806	-0.324017	0.317651	0.996822	0.723238	1.3739
1025	ebi-a-GCST90027650	M5m4YJ	outcome	|| id:ebi-a-GCST90027650	Weighted mode	13	0.0075484	0.15659	0.962346	-0.299367	0.314464	1.00758	0.741287	1.36952
