# Supplementary material for: Metabolic Characteristics of Gut Microbiota and Insomnia: Evidence from a Mendelian Randomization Analysis
Source: Nutrients. 2024 Sep 2;16(17):2943. doi: 10.3390/nu16172943 (PMC11397146; doi:10.3390/nu16172943)
Supplement: Supplementary file 1 [file nutrients-16-02943-s001.zip › Table S3 MVMR results.xlsx]

## Sheet: res_OR_T1D_WIDE_BMI
	id.exposure	exposure	id.outcome	outcome	nsnp	b	se	pval	lo_ci	up_ci	or	or_lci95	or_uci95
1	ebi-a-GCST90027473	Gut bacterial pathway abundance (GLUCONEO.PWY..gluconeogenesis.I) || id:ebi-a-GCST90027473	D1S1co	outcome	0	0.255109	0.0929138	0.00603902	0.0729982	0.43722	1.2906	1.07573	1.5484
2	ebi-a-GCST90027503	Gut bacterial pathway abundance (P461.PWY..hexitol.fermentation.to.lactate..formate..ethanol.and.acetate) || id:ebi-a-GCST90027503	D1S1co	outcome	0	-0.212564	0.0883864	0.0161753	-0.385801	-0.0393263	0.808509	0.679906	0.961437
3	ebi-a-GCST90027522	Gut bacterial pathway abundance (PWY0.1479..tRNA.processing) || id:ebi-a-GCST90027522	D1S1co	outcome	0	-0.0912919	0.0564549	0.105862	-0.201944	0.0193597	0.912751	0.817141	1.01955
4	ebi-a-GCST90027524	Gut bacterial pathway abundance (PWY0.1586..peptidoglycan.maturation..meso.diaminopimelate.containing.) || id:ebi-a-GCST90027524	D1S1co	outcome	0	-0.137906	0.0756152	0.0681834	-0.286112	0.0102994	0.87118	0.751178	1.01035
5	ebi-a-GCST90027531	Gut bacterial pathway abundance (PWY.3001..superpathway.of.L.isoleucine.biosynthesis.I) || id:ebi-a-GCST90027531	D1S1co	outcome	0	0.126172	0.0891894	0.15717	-0.0486391	0.300983	1.13448	0.952525	1.35119
6	ebi-a-GCST90027582	Gut bacterial pathway abundance (PWY.6519..8.amino.7.oxononanoate.biosynthesis.I) || id:ebi-a-GCST90027582	D1S1co	outcome	0	0.0992967	0.0878351	0.25827	-0.0728601	0.271453	1.10439	0.929731	1.31187
7	ebi-a-GCST90027587	Gut bacterial pathway abundance (PWY.6609..adenine.and.adenosine.salvage.III) || id:ebi-a-GCST90027587	D1S1co	outcome	0	0.145993	0.0767727	0.0572201	-0.00448154	0.296468	1.15719	0.995528	1.3451
8	ebi-a-GCST90027597	Gut bacterial pathway abundance (PWY.6731..starch.degradation.III) || id:ebi-a-GCST90027597	D1S1co	outcome	0	0.0167575	0.0291567	0.565468	-0.0403896	0.0739046	1.0169	0.960415	1.0767
9	ebi-a-GCST90027619	Gut bacterial pathway abundance (PWY.7254..TCA.cycle.VII..acetate.producers.) || id:ebi-a-GCST90027619	D1S1co	outcome	0	0.125625	0.0625268	0.0445217	0.00307291	0.248178	1.13386	1.00308	1.28169
