# Supplementary material for: Metabolic Characteristics of Gut Microbiota and Insomnia: Evidence from a Mendelian Randomization Analysis
Source: Nutrients. 2024 Sep 2;16(17):2943. doi: 10.3390/nu16172943 (PMC11397146; doi:10.3390/nu16172943)
Supplement: Supplementary file 1 [file nutrients-16-02943-s001.zip › Table S4 Heterogeneity and Pleiotropy results.xlsx]

## Sheet: 03.Heter_results_table
	id.exposure	id.outcome	outcome	Heterogeneity					Pleiotropy
				method	Q	Q_df	Q_pval		egger_intercept	se	pval
1	ebi-a-GCST90027446	finngen_R10_F5_INSOMNIA	Insomnia	Inverse variance weighted	3.14631	7	0.871146		0.00162497	0.0310169	0.959158
2	ebi-a-GCST90027447	finngen_R10_F5_INSOMNIA	Insomnia	Inverse variance weighted	17.8157	23	0.767409		0.00494612	0.027764	0.860842
3	ebi-a-GCST90027448	finngen_R10_F5_INSOMNIA	Insomnia	Inverse variance weighted	4.69544	10	0.910573		0.0102731	0.0315672	0.753201
4	ebi-a-GCST90027449	finngen_R10_F5_INSOMNIA	Insomnia	Inverse variance weighted	9.96217	15	0.822113		-0.0572273	0.0282528	0.0551103
5	ebi-a-GCST90027450	finngen_R10_F5_INSOMNIA	Insomnia	Inverse variance weighted	10.0459	16	0.864223		0.000434765	0.0243269	0.985928
6	ebi-a-GCST90027451	finngen_R10_F5_INSOMNIA	Insomnia	Inverse variance weighted	8.04283	12	0.781775		-0.024167	0.0239062	0.328089
7	ebi-a-GCST90027452	finngen_R10_F5_INSOMNIA	Insomnia	Inverse variance weighted	10.5602	10	0.392796		-0.00340418	0.0495006	0.946676
8	ebi-a-GCST90027453	finngen_R10_F5_INSOMNIA	Insomnia	Inverse variance weighted	16.9692	17	0.456452		0.0156957	0.0249645	0.543623
9	ebi-a-GCST90027454	finngen_R10_F5_INSOMNIA	Insomnia	Inverse variance weighted	15.7465	18	0.610232		0.0285936	0.0301697	0.363607
10	ebi-a-GCST90027455	finngen_R10_F5_INSOMNIA	Insomnia	Inverse variance weighted	13.8183	20	0.839587		0.0278397	0.0335079	0.41695
11	ebi-a-GCST90027456	finngen_R10_F5_INSOMNIA	Insomnia	Inverse variance weighted	5.0346	8	0.753872		0.0125272	0.0150094	0.413325
12	ebi-a-GCST90027457	finngen_R10_F5_INSOMNIA	Insomnia	Inverse variance weighted	14.7247	14	0.397229		-0.0145616	0.0237658	0.54773
13	ebi-a-GCST90027458	finngen_R10_F5_INSOMNIA	Insomnia	Inverse variance weighted	12.6633	12	0.393978		0.0116227	0.0261943	0.662848
14	ebi-a-GCST90027459	finngen_R10_F5_INSOMNIA	Insomnia	Inverse variance weighted	15.7956	17	0.538367		0.0349373	0.0345321	0.325849
15	ebi-a-GCST90027460	finngen_R10_F5_INSOMNIA	Insomnia	Inverse variance weighted	19.574	15	0.188889		-0.0583974	0.0247482	0.0378362
16	ebi-a-GCST90027461	finngen_R10_F5_INSOMNIA	Insomnia	Inverse variance weighted	9.92155	12	0.622843		0.00732213	0.0286746	0.805791
17	ebi-a-GCST90027462	finngen_R10_F5_INSOMNIA	Insomnia	Inverse variance weighted	13.4617	20	0.856707		0.00160234	0.0282711	0.955504
18	ebi-a-GCST90027463	finngen_R10_F5_INSOMNIA	Insomnia	Inverse variance weighted	9.12315	8	0.332014		0.0206276	0.0255675	0.429772
19	ebi-a-GCST90027464	finngen_R10_F5_INSOMNIA	Insomnia	Inverse variance weighted	12.0682	19	0.88269		-0.0210572	0.0416593	0.628757
20	ebi-a-GCST90027465	finngen_R10_F5_INSOMNIA	Insomnia	Inverse variance weighted	9.11209	12	0.693328		0.0111487	0.0260645	0.674214
21	ebi-a-GCST90027466	finngen_R10_F5_INSOMNIA	Insomnia	Inverse variance weighted	7.53368	18	0.984801		0.0484718	0.0461078	0.403415
22	ebi-a-GCST90027467	finngen_R10_F5_INSOMNIA	Insomnia	Inverse variance weighted	5.05526	13	0.973956		0.00647864	0.0266454	0.812369
23	ebi-a-GCST90027468	finngen_R10_F5_INSOMNIA	Insomnia	Inverse variance weighted	3.77771	6	0.706728		-0.0292244	0.035958	0.435291
24	ebi-a-GCST90027469	finngen_R10_F5_INSOMNIA	Insomnia	Inverse variance weighted	13.6935	14	0.472785		-0.061417	0.0268504	0.0479801
25	ebi-a-GCST90027470	finngen_R10_F5_INSOMNIA	Insomnia	Inverse variance weighted	15.8286	16	0.464987		0.0283673	0.0395665	0.500348
26	ebi-a-GCST90027471	finngen_R10_F5_INSOMNIA	Insomnia	Inverse variance weighted	12.0743	9	0.20915		0.00675585	0.0154895	0.666466
27	ebi-a-GCST90027472	finngen_R10_F5_INSOMNIA	Insomnia	Inverse variance weighted	0.155265	3	0.984466		-0.0214023	0.0209976	0.319674
28	ebi-a-GCST90027473	finngen_R10_F5_INSOMNIA	Insomnia	Inverse variance weighted	2.7171	6	0.843423		0.00600519	0.0242391	0.807481
29	ebi-a-GCST90027474	finngen_R10_F5_INSOMNIA	Insomnia	Inverse variance weighted	7.66804	9	0.567915		0.00836674	0.0252338	0.746446
30	ebi-a-GCST90027475	finngen_R10_F5_INSOMNIA	Insomnia	Inverse variance weighted	7.63544	15	0.937566		0.0334295	0.033967	0.353855
31	ebi-a-GCST90027476	finngen_R10_F5_INSOMNIA	Insomnia	Inverse variance weighted	12.7372	19	0.851751		0.01467	0.0220631	0.514097
32	ebi-a-GCST90027477	finngen_R10_F5_INSOMNIA	Insomnia	Inverse variance weighted	13.9963	17	0.667365		-0.00546542	0.029647	0.856818
33	ebi-a-GCST90027478	finngen_R10_F5_INSOMNIA	Insomnia	Inverse variance weighted	12.7572	17	0.752281		0.0213989	0.0270492	0.442077
34	ebi-a-GCST90027479	finngen_R10_F5_INSOMNIA	Insomnia	Inverse variance weighted	13.7713	21	0.87922		-0.00199126	0.023331	0.932833
35	ebi-a-GCST90027480	finngen_R10_F5_INSOMNIA	Insomnia	Inverse variance weighted	13.1135	18	0.784784		-0.0275391	0.0301679	0.374081
36	ebi-a-GCST90027481	finngen_R10_F5_INSOMNIA	Insomnia	Inverse variance weighted	19.5019	15	0.191886		-0.0317763	0.0242156	0.207959
37	ebi-a-GCST90027482	finngen_R10_F5_INSOMNIA	Insomnia	Inverse variance weighted	14.5375	20	0.80223		0.0161026	0.0307816	0.607641
38	ebi-a-GCST90027483	finngen_R10_F5_INSOMNIA	Insomnia	Inverse variance weighted	10.1042	12	0.606815		0.0438312	0.0296258	0.159702
39	ebi-a-GCST90027484	finngen_R10_F5_INSOMNIA	Insomnia	Inverse variance weighted	12.3811	20	0.902334		0.030531	0.0228542	0.197362
40	ebi-a-GCST90027485	finngen_R10_F5_INSOMNIA	Insomnia	Inverse variance weighted	10.5699	19	0.93746		0.0288195	0.0322865	0.389611
41	ebi-a-GCST90027486	finngen_R10_F5_INSOMNIA	Insomnia	Inverse variance weighted	7.78281	12	0.801864		-0.035168	0.0258914	0.193217
42	ebi-a-GCST90027487	finngen_R10_F5_INSOMNIA	Insomnia	Inverse variance weighted	13.805	17	0.680857		0.0366803	0.0349022	0.318017
43	ebi-a-GCST90027488	finngen_R10_F5_INSOMNIA	Insomnia	Inverse variance weighted	7.89722	15	0.927837		0.0246265	0.0325192	0.47059
44	ebi-a-GCST90027489	finngen_R10_F5_INSOMNIA	Insomnia	Inverse variance weighted	6.7857	14	0.942657		0.054015	0.0251467	0.0528323
45	ebi-a-GCST90027490	finngen_R10_F5_INSOMNIA	Insomnia	Inverse variance weighted	12.6269	16	0.699814		-0.0244824	0.0301509	0.435696
46	ebi-a-GCST90027491	finngen_R10_F5_INSOMNIA	Insomnia	Inverse variance weighted	21.4466	15	0.123156		-0.0116663	0.0304083	0.708546
47	ebi-a-GCST90027492	finngen_R10_F5_INSOMNIA	Insomnia	Inverse variance weighted	14.1341	9	0.117636		0.0113988	0.0231968	0.62727
48	ebi-a-GCST90027493	finngen_R10_F5_INSOMNIA	Insomnia	Inverse variance weighted	3.20895	9	0.955431		0.00506873	0.0349135	0.887195
49	ebi-a-GCST90027494	finngen_R10_F5_INSOMNIA	Insomnia	Inverse variance weighted	5.24572	10	0.874171		-0.000501069	0.0253954	0.984502
50	ebi-a-GCST90027495	finngen_R10_F5_INSOMNIA	Insomnia	Inverse variance weighted	20.8692	20	0.404868		0.00728168	0.0238893	0.764211
51	ebi-a-GCST90027496	finngen_R10_F5_INSOMNIA	Insomnia	Inverse variance weighted	9.64008	6	0.14065		0.0334165	0.0279689	0.248579
52	ebi-a-GCST90027497	finngen_R10_F5_INSOMNIA	Insomnia	Inverse variance weighted	16.4675	10	0.0870082		0.00150827	0.0272338	0.95648
53	ebi-a-GCST90027498	finngen_R10_F5_INSOMNIA	Insomnia	Inverse variance weighted	11.2785	13	0.587499		-0.0319463	0.0283916	0.279423
54	ebi-a-GCST90027499	finngen_R10_F5_INSOMNIA	Insomnia	Inverse variance weighted	8.19439	15	0.915753		0.0112515	0.0262188	0.674352
55	ebi-a-GCST90027500	finngen_R10_F5_INSOMNIA	Insomnia	Inverse variance weighted	6.89982	15	0.96037		0.074825	0.0287799	0.02323
56	ebi-a-GCST90027501	finngen_R10_F5_INSOMNIA	Insomnia	Inverse variance weighted	18.3365	18	0.4337		0.0335009	0.0476153	0.499494
57	ebi-a-GCST90027502	finngen_R10_F5_INSOMNIA	Insomnia	Inverse variance weighted	13.6864	18	0.749291		0.0102937	0.0421276	0.816674
58	ebi-a-GCST90027503	finngen_R10_F5_INSOMNIA	Insomnia	Inverse variance weighted	16.006	18	0.592127		0.0108552	0.025645	0.676838
59	ebi-a-GCST90027504	finngen_R10_F5_INSOMNIA	Insomnia	Inverse variance weighted	10.6856	17	0.872435		-0.0262987	0.0351278	0.473174
60	ebi-a-GCST90027505	finngen_R10_F5_INSOMNIA	Insomnia	Inverse variance weighted	11.0539	12	0.524301		0.0330196	0.0277511	0.268217
61	ebi-a-GCST90027506	finngen_R10_F5_INSOMNIA	Insomnia	Inverse variance weighted	14.9747	27	0.969786		-0.0659627	0.0370614	0.112981
62	ebi-a-GCST90027507	finngen_R10_F5_INSOMNIA	Insomnia	Inverse variance weighted	12.3079	12	0.421283		-0.0177105	0.0340003	0.610582
63	ebi-a-GCST90027508	finngen_R10_F5_INSOMNIA	Insomnia	Inverse variance weighted	12.0068	11	0.363135		-0.0285147	0.0263602	0.296456
64	ebi-a-GCST90027509	finngen_R10_F5_INSOMNIA	Insomnia	Inverse variance weighted	11.892	13	0.536517		-0.00139118	0.0287937	0.962199
65	ebi-a-GCST90027510	finngen_R10_F5_INSOMNIA	Insomnia	Inverse variance weighted	7.39055	9	0.596527		0.00658408	0.0268442	0.809806
66	ebi-a-GCST90027511	finngen_R10_F5_INSOMNIA	Insomnia	Inverse variance weighted	2.86149	11	0.992433		-0.0196014	0.0242053	0.429935
67	ebi-a-GCST90027512	finngen_R10_F5_INSOMNIA	Insomnia	Inverse variance weighted	12.3962	17	0.775577		-0.0227604	0.0335001	0.51092
68	ebi-a-GCST90027513	finngen_R10_F5_INSOMNIA	Insomnia	Inverse variance weighted	10.8723	13	0.621514		0.0327085	0.0313556	0.31069
69	ebi-a-GCST90027514	finngen_R10_F5_INSOMNIA	Insomnia	Inverse variance weighted	16.7272	20	0.670611		0.000327495	0.0252558	0.989789
70	ebi-a-GCST90027515	finngen_R10_F5_INSOMNIA	Insomnia	Inverse variance weighted	13.9772	16	0.600412		-0.0365579	0.0373327	0.348505
71	ebi-a-GCST90027516	finngen_R10_F5_INSOMNIA	Insomnia	Inverse variance weighted	12.8718	18	0.799132		-0.0189585	0.0226629	0.413248
72	ebi-a-GCST90027517	finngen_R10_F5_INSOMNIA	Insomnia	Inverse variance weighted	12.842	17	0.746697		-0.0273432	0.0307054	0.388244
73	ebi-a-GCST90027518	finngen_R10_F5_INSOMNIA	Insomnia	Inverse variance weighted	20.3457	18	0.313697		-0.0279371	0.0233986	0.248887
74	ebi-a-GCST90027519	finngen_R10_F5_INSOMNIA	Insomnia	Inverse variance weighted	15.0962	21	0.818094		-0.0316924	0.0258101	0.233739
75	ebi-a-GCST90027520	finngen_R10_F5_INSOMNIA	Insomnia	Inverse variance weighted	5.76381	15	0.983448		0.00384827	0.0269734	0.888333
76	ebi-a-GCST90027521	finngen_R10_F5_INSOMNIA	Insomnia	Inverse variance weighted	12.2744	13	0.505283		0.00553021	0.0266005	0.837932
77	ebi-a-GCST90027522	finngen_R10_F5_INSOMNIA	Insomnia	Inverse variance weighted	19.261	20	0.504924		0.0267385	0.0197329	0.192174
78	ebi-a-GCST90027523	finngen_R10_F5_INSOMNIA	Insomnia	Inverse variance weighted	3.77339	9	0.925684		0.0363714	0.0334396	0.295109
79	ebi-a-GCST90027524	finngen_R10_F5_INSOMNIA	Insomnia	Inverse variance weighted	6.00268	12	0.915947		0.0498656	0.0395996	0.243439
80	ebi-a-GCST90027525	finngen_R10_F5_INSOMNIA	Insomnia	Inverse variance weighted	11.4627	17	0.831527		-0.00860882	0.037243	0.826358
81	ebi-a-GCST90027526	finngen_R10_F5_INSOMNIA	Insomnia	Inverse variance weighted	18.2639	22	0.690229		-0.0026805	0.0773894	0.975516
82	ebi-a-GCST90027527	finngen_R10_F5_INSOMNIA	Insomnia	Inverse variance weighted	17.4694	26	0.894216		-0.089935	0.0474483	0.0946311
83	ebi-a-GCST90027528	finngen_R10_F5_INSOMNIA	Insomnia	Inverse variance weighted	5.1819	7	0.637776		-0.00999461	0.028575	0.731375
84	ebi-a-GCST90027529	finngen_R10_F5_INSOMNIA	Insomnia	Inverse variance weighted	9.97775	10	0.442447		-0.0122251	0.0287966	0.67812
85	ebi-a-GCST90027530	finngen_R10_F5_INSOMNIA	Insomnia	Inverse variance weighted	9.4924	11	0.576538		-0.0120841	0.0476623	0.80995
86	ebi-a-GCST90027531	finngen_R10_F5_INSOMNIA	Insomnia	Inverse variance weighted	5.88292	12	0.921869		0.0228456	0.0292594	0.450051
87	ebi-a-GCST90027532	finngen_R10_F5_INSOMNIA	Insomnia	Inverse variance weighted	3.97359	3	0.26433		0.00657736	0.0262007	0.804794
88	ebi-a-GCST90027533	finngen_R10_F5_INSOMNIA	Insomnia	Inverse variance weighted	14.3113	18	0.708581		0.0322577	0.0309033	0.318963
89	ebi-a-GCST90027534	finngen_R10_F5_INSOMNIA	Insomnia	Inverse variance weighted	2.50117	8	0.961676		0.0128909	0.023812	0.594896
90	ebi-a-GCST90027535	finngen_R10_F5_INSOMNIA	Insomnia	Inverse variance weighted	16.1997	20	0.70416		-0.000923732	0.0889339	0.992003
91	ebi-a-GCST90027536	finngen_R10_F5_INSOMNIA	Insomnia	Inverse variance weighted	11.8834	17	0.807147		0.0105086	0.0260463	0.691116
92	ebi-a-GCST90027537	finngen_R10_F5_INSOMNIA	Insomnia	Inverse variance weighted	5.03754	8	0.753556		-0.00903708	0.027524	0.748824
93	ebi-a-GCST90027538	finngen_R10_F5_INSOMNIA	Insomnia	Inverse variance weighted	8.84928	12	0.715747		-0.0545451	0.0289402	0.0803932
94	ebi-a-GCST90027539	finngen_R10_F5_INSOMNIA	Insomnia	Inverse variance weighted	14.2253	18	0.714293		-0.0111942	0.0215023	0.609773
95	ebi-a-GCST90027540	finngen_R10_F5_INSOMNIA	Insomnia	Inverse variance weighted	12.0479	18	0.844753		-0.00540764	0.0244234	0.828828
96	ebi-a-GCST90027541	finngen_R10_F5_INSOMNIA	Insomnia	Inverse variance weighted	8.70749	15	0.892309		-0.0472797	0.026022	0.0923474
97	ebi-a-GCST90027542	finngen_R10_F5_INSOMNIA	Insomnia	Inverse variance weighted	18.196	16	0.312546		-0.00722854	0.0330788	0.833255
98	ebi-a-GCST90027543	finngen_R10_F5_INSOMNIA	Insomnia	Inverse variance weighted	16.6547	16	0.408277		-0.0351798	0.0256062	0.185472
99	ebi-a-GCST90027544	finngen_R10_F5_INSOMNIA	Insomnia	Inverse variance weighted	14.3887	17	0.639425		0.00118481	0.0273365	0.965934
100	ebi-a-GCST90027545	finngen_R10_F5_INSOMNIA	Insomnia	Inverse variance weighted	16.8847	16	0.393096		0.0669903	0.0355801	0.07804
101	ebi-a-GCST90027546	finngen_R10_F5_INSOMNIA	Insomnia	Inverse variance weighted	11.6028	14	0.638166		-0.00637763	0.0302874	0.837913
102	ebi-a-GCST90027547	finngen_R10_F5_INSOMNIA	Insomnia	Inverse variance weighted	8.80411	12	0.719565		-0.0392732	0.0359719	0.298268
103	ebi-a-GCST90027548	finngen_R10_F5_INSOMNIA	Insomnia	Inverse variance weighted	5.92104	14	0.968442		-0.0381502	0.0217656	0.100049
104	ebi-a-GCST90027549	finngen_R10_F5_INSOMNIA	Insomnia	Inverse variance weighted	10.7494	12	0.550506		0.0159922	0.0225663	0.490158
105	ebi-a-GCST90027550	finngen_R10_F5_INSOMNIA	Insomnia	Inverse variance weighted	29.5615	31	0.540012		0.0261905	0.0185273	0.17147
106	ebi-a-GCST90027551	finngen_R10_F5_INSOMNIA	Insomnia	Inverse variance weighted	13.8491	17	0.677756		-0.0184199	0.0430455	0.683645
107	ebi-a-GCST90027552	finngen_R10_F5_INSOMNIA	Insomnia	Inverse variance weighted	9.2621	11	0.597713		0.00277917	0.0271743	0.920783
108	ebi-a-GCST90027553	finngen_R10_F5_INSOMNIA	Insomnia	Inverse variance weighted	10.6337	23	0.986623		0.014636	0.0214215	0.501589
109	ebi-a-GCST90027554	finngen_R10_F5_INSOMNIA	Insomnia	Inverse variance weighted	5.63445	13	0.958452		-0.0169422	0.0350162	0.637208
110	ebi-a-GCST90027555	finngen_R10_F5_INSOMNIA	Insomnia	Inverse variance weighted	9.93336	12	0.621807		0.0451124	0.0361401	0.23785
111	ebi-a-GCST90027556	finngen_R10_F5_INSOMNIA	Insomnia	Inverse variance weighted	11.4946	15	0.71681		0.0436603	0.028649	0.149783
112	ebi-a-GCST90027557	finngen_R10_F5_INSOMNIA	Insomnia	Inverse variance weighted	14.6998	10	0.143397		-0.0300126	0.0539911	0.591841
113	ebi-a-GCST90027558	finngen_R10_F5_INSOMNIA	Insomnia	Inverse variance weighted	15.6008	21	0.791643		-0.00615877	0.0212004	0.774422
114	ebi-a-GCST90027559	finngen_R10_F5_INSOMNIA	Insomnia	Inverse variance weighted	1.08897	5	0.955076		0.00939571	0.0695402	0.89905
115	ebi-a-GCST90027560	finngen_R10_F5_INSOMNIA	Insomnia	Inverse variance weighted	7.45074	11	0.761496		-0.0519458	0.0362025	0.181852
116	ebi-a-GCST90027561	finngen_R10_F5_INSOMNIA	Insomnia	Inverse variance weighted	15.1019	13	0.301034		-0.0325305	0.0321352	0.331371
117	ebi-a-GCST90027562	finngen_R10_F5_INSOMNIA	Insomnia	Inverse variance weighted	8.88938	15	0.88323		0.00440589	0.024228	0.858306
118	ebi-a-GCST90027563	finngen_R10_F5_INSOMNIA	Insomnia	Inverse variance weighted	12.7929	20	0.886092		-0.0109157	0.0215903	0.618963
119	ebi-a-GCST90027564	finngen_R10_F5_INSOMNIA	Insomnia	Inverse variance weighted	13.6256	17	0.693401		0.000947097	0.018902	0.960658
120	ebi-a-GCST90027565	finngen_R10_F5_INSOMNIA	Insomnia	Inverse variance weighted	7.82554	15	0.930586		-0.00198477	0.0312481	0.950253
121	ebi-a-GCST90027566	finngen_R10_F5_INSOMNIA	Insomnia	Inverse variance weighted	14.9861	22	0.862832		-0.00241817	0.020995	0.909398
122	ebi-a-GCST90027567	finngen_R10_F5_INSOMNIA	Insomnia	Inverse variance weighted	5.17913	10	0.878895		0.000527184	0.0320802	0.987247
123	ebi-a-GCST90027568	finngen_R10_F5_INSOMNIA	Insomnia	Inverse variance weighted	12.687	17	0.756872		0.0231033	0.0307637	0.46356
124	ebi-a-GCST90027569	finngen_R10_F5_INSOMNIA	Insomnia	Inverse variance weighted	10.8909	11	0.452446		0.0152443	0.030038	0.622809
125	ebi-a-GCST90027570	finngen_R10_F5_INSOMNIA	Insomnia	Inverse variance weighted	18.1826	16	0.313313		-0.0267856	0.0258953	0.317347
126	ebi-a-GCST90027571	finngen_R10_F5_INSOMNIA	Insomnia	Inverse variance weighted	15.4923	22	0.840258		-0.021476	0.0217481	0.334643
127	ebi-a-GCST90027572	finngen_R10_F5_INSOMNIA	Insomnia	Inverse variance weighted	14.0869	21	0.865837		-0.0194038	0.0196581	0.335402
128	ebi-a-GCST90027573	finngen_R10_F5_INSOMNIA	Insomnia	Inverse variance weighted	8.91251	14	0.836614		0.0138921	0.0235735	0.565756
129	ebi-a-GCST90027574	finngen_R10_F5_INSOMNIA	Insomnia	Inverse variance weighted	18.1436	14	0.200318		-0.0234789	0.037818	0.545436
130	ebi-a-GCST90027575	finngen_R10_F5_INSOMNIA	Insomnia	Inverse variance weighted	7.72829	8	0.460452		-0.0236746	0.038003	0.553053
131	ebi-a-GCST90027576	finngen_R10_F5_INSOMNIA	Insomnia	Inverse variance weighted	7.66301	14	0.906133		0.0311599	0.0281514	0.288412
132	ebi-a-GCST90027577	finngen_R10_F5_INSOMNIA	Insomnia	Inverse variance weighted	23.5989	17	0.130749		0.0713325	0.0308763	0.0345408
133	ebi-a-GCST90027578	finngen_R10_F5_INSOMNIA	Insomnia	Inverse variance weighted	10.4473	17	0.883812		0.0147996	0.0232367	0.533195
134	ebi-a-GCST90027579	finngen_R10_F5_INSOMNIA	Insomnia	Inverse variance weighted	13.9848	18	0.730084		0.00372823	0.0264051	0.889377
135	ebi-a-GCST90027580	finngen_R10_F5_INSOMNIA	Insomnia	Inverse variance weighted	6.37608	2	0.0412527		0.204022	0.118735	0.335536
136	ebi-a-GCST90027581	finngen_R10_F5_INSOMNIA	Insomnia	Inverse variance weighted	10.1528	14	0.750927		-0.0254846	0.0292093	0.398774
137	ebi-a-GCST90027582	finngen_R10_F5_INSOMNIA	Insomnia	Inverse variance weighted	7.10454	11	0.790556		-0.044572	0.0302339	0.171188
138	ebi-a-GCST90027583	finngen_R10_F5_INSOMNIA	Insomnia	Inverse variance weighted	11.2785	18	0.882167		0.00488404	0.0258547	0.852405
139	ebi-a-GCST90027584	finngen_R10_F5_INSOMNIA	Insomnia	Inverse variance weighted	18.9331	22	0.649454		-0.0168155	0.0228434	0.469801
140	ebi-a-GCST90027585	finngen_R10_F5_INSOMNIA	Insomnia	Inverse variance weighted	0.668349	4	0.955174		0.000143631	0.0512902	0.997941
141	ebi-a-GCST90027586	finngen_R10_F5_INSOMNIA	Insomnia	Inverse variance weighted	7.4837	12	0.824066		-0.0102809	0.0277001	0.717574
142	ebi-a-GCST90027587	finngen_R10_F5_INSOMNIA	Insomnia	Inverse variance weighted	12.504	17	0.768703		-0.00470972	0.0318876	0.884427
143	ebi-a-GCST90027588	finngen_R10_F5_INSOMNIA	Insomnia	Inverse variance weighted	10.6368	15	0.777892		-0.0237481	0.0260908	0.378115
144	ebi-a-GCST90027589	finngen_R10_F5_INSOMNIA	Insomnia	Inverse variance weighted	12.691	20	0.890245		-0.0100068	0.0279041	0.723837
145	ebi-a-GCST90027590	finngen_R10_F5_INSOMNIA	Insomnia	Inverse variance weighted	4.91275	8	0.766859		0.0360205	0.0419406	0.41886
146	ebi-a-GCST90027591	finngen_R10_F5_INSOMNIA	Insomnia	Inverse variance weighted	22.8125	19	0.245703		-0.0143086	0.031	0.64992
147	ebi-a-GCST90027592	finngen_R10_F5_INSOMNIA	Insomnia	Inverse variance weighted	16.7817	18	0.538162		0.0681299	0.0242278	0.0119971
148	ebi-a-GCST90027593	finngen_R10_F5_INSOMNIA	Insomnia	Inverse variance weighted	6.9569	12	0.860448		0.0377342	0.0292308	0.223208
149	ebi-a-GCST90027594	finngen_R10_F5_INSOMNIA	Insomnia	Inverse variance weighted	13.169	24	0.963254		0.0017009	0.0234912	0.942905
150	ebi-a-GCST90027595	finngen_R10_F5_INSOMNIA	Insomnia	Inverse variance weighted	14.5878	21	0.843054		0.000958644	0.02536	0.970221
151	ebi-a-GCST90027596	finngen_R10_F5_INSOMNIA	Insomnia	Inverse variance weighted	14.5356	14	0.410617		-0.0084567	0.0277676	0.765528
152	ebi-a-GCST90027597	finngen_R10_F5_INSOMNIA	Insomnia	Inverse variance weighted	12.7574	16	0.690405		-0.0290554	0.0217374	0.201257
153	ebi-a-GCST90027598	finngen_R10_F5_INSOMNIA	Insomnia	Inverse variance weighted	7.71877	15	0.934562		-0.0067471	0.0244759	0.786834
154	ebi-a-GCST90027599	finngen_R10_F5_INSOMNIA	Insomnia	Inverse variance weighted	14.761	13	0.322512		-0.0625434	0.0342931	0.0931723
155	ebi-a-GCST90027600	finngen_R10_F5_INSOMNIA	Insomnia	Inverse variance weighted	14.9031	17	0.60246		-0.0411882	0.0294565	0.181114
156	ebi-a-GCST90027601	finngen_R10_F5_INSOMNIA	Insomnia	Inverse variance weighted	3.0936	6	0.797011		0.017197	0.0378979	0.66901
157	ebi-a-GCST90027602	finngen_R10_F5_INSOMNIA	Insomnia	Inverse variance weighted	8.38187	15	0.907563		-0.000909957	0.0274252	0.974
158	ebi-a-GCST90027603	finngen_R10_F5_INSOMNIA	Insomnia	Inverse variance weighted	5.28533	14	0.981432		0.0155022	0.0278538	0.587284
159	ebi-a-GCST90027604	finngen_R10_F5_INSOMNIA	Insomnia	Inverse variance weighted	12.6198	14	0.556653		0.0119497	0.0281358	0.677989
160	ebi-a-GCST90027605	finngen_R10_F5_INSOMNIA	Insomnia	Inverse variance weighted	10.0696	17	0.900668		-0.00412586	0.0243726	0.867696
161	ebi-a-GCST90027606	finngen_R10_F5_INSOMNIA	Insomnia	Inverse variance weighted	2.98862	11	0.990875		-0.0125416	0.0343679	0.722768
162	ebi-a-GCST90027607	finngen_R10_F5_INSOMNIA	Insomnia	Inverse variance weighted	9.89756	15	0.826134		0.00864253	0.0325956	0.794762
163	ebi-a-GCST90027608	finngen_R10_F5_INSOMNIA	Insomnia	Inverse variance weighted	10.3905	15	0.794486		-0.00754197	0.0301346	0.806009
164	ebi-a-GCST90027609	finngen_R10_F5_INSOMNIA	Insomnia	Inverse variance weighted	25.3141	17	0.0878974		-0.0391536	0.0291349	0.197738
165	ebi-a-GCST90027610	finngen_R10_F5_INSOMNIA	Insomnia	Inverse variance weighted	3.80126	5	0.57837		0.0722293	0.04441	0.179188
166	ebi-a-GCST90027611	finngen_R10_F5_INSOMNIA	Insomnia	Inverse variance weighted	9.05451	14	0.827543		0.0197437	0.0263899	0.467688
167	ebi-a-GCST90027612	finngen_R10_F5_INSOMNIA	Insomnia	Inverse variance weighted	15.1958	19	0.710073		-0.025915	0.0206161	0.224812
168	ebi-a-GCST90027613	finngen_R10_F5_INSOMNIA	Insomnia	Inverse variance weighted	20.8233	17	0.234295		-0.00732124	0.0266855	0.787324
169	ebi-a-GCST90027614	finngen_R10_F5_INSOMNIA	Insomnia	Inverse variance weighted	17.4193	22	0.739809		0.0222528	0.0211976	0.305751
170	ebi-a-GCST90027615	finngen_R10_F5_INSOMNIA	Insomnia	Inverse variance weighted	11.2466	18	0.883599		0.00811833	0.0239094	0.738357
171	ebi-a-GCST90027616	finngen_R10_F5_INSOMNIA	Insomnia	Inverse variance weighted	10.4096	16	0.844381		-0.0085318	0.0210827	0.691422
172	ebi-a-GCST90027617	finngen_R10_F5_INSOMNIA	Insomnia	Inverse variance weighted	6.4564	9	0.693512		-0.00781297	0.0283108	0.789565
173	ebi-a-GCST90027618	finngen_R10_F5_INSOMNIA	Insomnia	Inverse variance weighted	8.82863	12	0.717494		0.06578	0.0394648	0.123742
174	ebi-a-GCST90027619	finngen_R10_F5_INSOMNIA	Insomnia	Inverse variance weighted	8.33014	13	0.821447		-0.0058439	0.0347951	0.869418
175	ebi-a-GCST90027620	finngen_R10_F5_INSOMNIA	Insomnia	Inverse variance weighted	9.66379	13	0.721169		0.0282623	0.0376978	0.467875
176	ebi-a-GCST90027621	finngen_R10_F5_INSOMNIA	Insomnia	Inverse variance weighted	11.4514	11	0.406254		0.00020518	0.0299538	0.994669
177	ebi-a-GCST90027622	finngen_R10_F5_INSOMNIA	Insomnia	Inverse variance weighted	19.0854	14	0.16171		-0.045129	0.0324429	0.187567
178	ebi-a-GCST90027623	finngen_R10_F5_INSOMNIA	Insomnia	Inverse variance weighted	11.5986	11	0.39456		-0.025852	0.0334629	0.457655
179	ebi-a-GCST90027624	finngen_R10_F5_INSOMNIA	Insomnia	Inverse variance weighted	11.6841	15	0.702767		-0.0154389	0.0291764	0.604985
180	ebi-a-GCST90027625	finngen_R10_F5_INSOMNIA	Insomnia	Inverse variance weighted	17.2489	16	0.369667		0.0111025	0.0309171	0.72452
181	ebi-a-GCST90027626	finngen_R10_F5_INSOMNIA	Insomnia	Inverse variance weighted	6.15051	11	0.863135		-0.00876669	0.0370349	0.817657
182	ebi-a-GCST90027627	finngen_R10_F5_INSOMNIA	Insomnia	Inverse variance weighted	6.35212	10	0.784863		0.0238293	0.0357903	0.522234
183	ebi-a-GCST90027628	finngen_R10_F5_INSOMNIA	Insomnia	Inverse variance weighted	20.0348	16	0.218658		-0.0340753	0.0295311	0.266605
184	ebi-a-GCST90027629	finngen_R10_F5_INSOMNIA	Insomnia	Inverse variance weighted	10.5466	12	0.568122		0.0252811	0.0295554	0.410586
185	ebi-a-GCST90027630	finngen_R10_F5_INSOMNIA	Insomnia	Inverse variance weighted	13.6209	17	0.693729		0.0352025	0.0256869	0.18947
186	ebi-a-GCST90027631	finngen_R10_F5_INSOMNIA	Insomnia	Inverse variance weighted	19.1659	21	0.574499		-0.0169245	0.0207588	0.424507
187	ebi-a-GCST90027632	finngen_R10_F5_INSOMNIA	Insomnia	Inverse variance weighted	7.65722	16	0.958422		-0.00331032	0.0283513	0.908599
188	ebi-a-GCST90027633	finngen_R10_F5_INSOMNIA	Insomnia	Inverse variance weighted	10.1841	17	0.895713		-0.0132791	0.0261777	0.618887
189	ebi-a-GCST90027634	finngen_R10_F5_INSOMNIA	Insomnia	Inverse variance weighted	9.76671	14	0.779033		-0.0262596	0.0316824	0.422152
190	ebi-a-GCST90027635	finngen_R10_F5_INSOMNIA	Insomnia	Inverse variance weighted	8.09509	15	0.919914		-0.00626108	0.0264543	0.816337
191	ebi-a-GCST90027636	finngen_R10_F5_INSOMNIA	Insomnia	Inverse variance weighted	9.64921	13	0.722337		0.0223443	0.028551	0.449025
192	ebi-a-GCST90027637	finngen_R10_F5_INSOMNIA	Insomnia	Inverse variance weighted	18.8096	21	0.597351		0.0358484	0.0240486	0.151654
193	ebi-a-GCST90027638	finngen_R10_F5_INSOMNIA	Insomnia	Inverse variance weighted	9.15734	19	0.970774		0.00277917	0.0271743	0.920783
194	ebi-a-GCST90027639	finngen_R10_F5_INSOMNIA	Insomnia	Inverse variance weighted	10.3357	22	0.982997		-0.0302359	0.0334032	0.38666
195	ebi-a-GCST90027640	finngen_R10_F5_INSOMNIA	Insomnia	Inverse variance weighted	12.3649	19	0.869442		0.0125202	0.0247376	0.619675
196	ebi-a-GCST90027641	finngen_R10_F5_INSOMNIA	Insomnia	Inverse variance weighted	7.797	12	0.800786		-0.00328592	0.0192158	0.865371
197	ebi-a-GCST90027642	finngen_R10_F5_INSOMNIA	Insomnia	Inverse variance weighted	6.4359	11	0.842756		0.0139471	0.0280538	0.628866
198	ebi-a-GCST90027643	finngen_R10_F5_INSOMNIA	Insomnia	Inverse variance weighted	8.89758	10	0.541851		-0.0387064	0.0323964	0.253518
199	ebi-a-GCST90027644	finngen_R10_F5_INSOMNIA	Insomnia	Inverse variance weighted	14.3605	16	0.571873		0.0104511	0.0294234	0.729159
200	ebi-a-GCST90027645	finngen_R10_F5_INSOMNIA	Insomnia	Inverse variance weighted	15.5271	20	0.745494		0.0255468	0.033046	0.453309
201	ebi-a-GCST90027646	finngen_R10_F5_INSOMNIA	Insomnia	Inverse variance weighted	17.7094	23	0.773055		-0.00694899	0.0321774	0.831929
202	ebi-a-GCST90027647	finngen_R10_F5_INSOMNIA	Insomnia	Inverse variance weighted	23.7615	21	0.304758		0.0279165	0.0242054	0.265719
203	ebi-a-GCST90027648	finngen_R10_F5_INSOMNIA	Insomnia	Inverse variance weighted	5.03513	9	0.831235		0.0353659	0.0243025	0.166211
204	ebi-a-GCST90027649	finngen_R10_F5_INSOMNIA	Insomnia	Inverse variance weighted	12.2795	17	0.782923		0.00243991	0.0298967	0.936035
205	ebi-a-GCST90027650	finngen_R10_F5_INSOMNIA	Insomnia	Inverse variance weighted	6.25802	12	0.90252		0.028693	0.026632	0.299522
